# Supplementary material for: Nonlinear Optical Activity of a Chiral Organic–Inorganic ([(NH3CH2CH2)3NH])2[MnBr5]Br5 Photoluminescent and Piezoelectric Crystal
Source: J Phys Chem Lett. 2024 May 9;15(19):5276–87. doi: 10.1021/acs.jpclett.4c00709 (PMC11103696; doi:10.1021/acs.jpclett.4c00709)
Supplement: Supplementary file 2 — jz4c00709_si_002.cif [file jz4c00709_si_002.cif]

data_global 
 
_audit_creation_method            SHELXL-97 
 
# PROCESSING SUMMARY ( IUCr Office Use Only) 
 
_journal_date_recd_electronic     ? 
_journal_date_from_coeditor       ? 
_journal_date_accepted            ? 
_journal_coeditor_code            ? 
 
# SUBMISSION DETAILS 
 
_publ_contact_author_name         'Bartosz Zarychta' 
_publ_contact_author_address 
; Faculty of Chemistry 
  University of Opole 
  Oleska 48 
  45-052 Opole 
  Poland 
; 
 
_publ_contact_author_email         bzarychta@uni.opole.pl 
_publ_contact_letter 
; Please consider this CIF submission for publication in
 
; 
_publ_requested_journal              
' ' 
_publ_requested_category             '' 
_publ_requested_coeditor             ? 
 
 
# TITLE AND AUTHOR LIST 
 
_publ_section_title 
;

;  
 
loop_ 
_publ_author_name 
_publ_author_address
 
 'Rok, Magdalena' 
; Faculty of Chemistry University of Wroclaw
  14 F. Joliot - Curie
  50-383 Wroc\/law 
  Poland 
; 

 'Mikurenda, Julia W.' 
; Faculty of Chemistry University of Wroclaw
  14 F. Joliot - Curie
  50-383 Wroc\/law 
  Poland 
; 


 'Zarychta, Bartosz' 
; Institute of Chemistry 
  University of Opole 
  Oleska 48 
  45-052 Opole 
  Poland   
; 

 'Cybi\'nska, Joanna' 
; Faculty of Chemistry University of Wroclaw
  14 F. Joliot - Curie
  50-383 Wroc\/law 
  Poland 

: \/Lukasiewicz Research Network
  Stab\/lowicka 147
  54-066 Wroc\/law
  Poland
; 


 'Zdo\'nczyk, Maria' 
; Faculty of Chemistry University of Wroclaw
  14 F. Joliot - Curie
  50-383 Wroc\/law 
  Poland 

: \/Lukasiewicz Research Network
  Stab\/lowicka 147
  54-066 Wroc\/law
  Poland
; 

 'Miniewicz, Andrzej' 
;  Faculty of Chemistry 
  Wroc\/law University of Science and Technology 
  Wybrze\.ze Wyspia\'nskiego 27 
  50-370 Wroc\/law 
  Poland 
; 


 'Wi\'sniewska-Be\/lej, Monika' 
;  Faculty of Chemistry 
  Wroc\/law University of Science and Technology 
  Wybrze\.ze Wyspia\'nskiego 27 
  50-370 Wroc\/law 
  Poland 
; 


 'Bartkiewicz, Stanis\/law' 
;  Faculty of Chemistry 
  Wroc\/law University of Science and Technology 
  Wybrze\.ze Wyspia\'nskiego 27 
  50-370 Wroc\/law 
  Poland 
; 


#############################################################################  
 

data_100K
 
_audit_creation_method            'SHELXL-2014/7'
_shelx_SHELXL_version_number      '2014/7'
_chemical_name_systematic         ?
_chemical_name_common             ?
_chemical_melting_point           ?
_chemical_formula_moiety          
 '2(C6H22N4),Br5 Mn,5(Br)'
_chemical_formula_sum
 'C12 H44 Br10 Mn N8' 
_chemical_formula_weight          1154.59

loop_
 _atom_type_symbol
 _atom_type_description
 _atom_type_scat_dispersion_real
 _atom_type_scat_dispersion_imag
 _atom_type_scat_source
 'C'  'C'   0.0033   0.0016
 'International Tables Vol C Tables 4.2.6.8 and 6.1.1.4'
 'H'  'H'   0.0000   0.0000
 'International Tables Vol C Tables 4.2.6.8 and 6.1.1.4'
 'N'  'N'   0.0061   0.0033
 'International Tables Vol C Tables 4.2.6.8 and 6.1.1.4'
 'Mn'  'Mn'   0.3368   0.7283
 'International Tables Vol C Tables 4.2.6.8 and 6.1.1.4'
 'Br'  'Br'  -0.2901   2.4595
 'International Tables Vol C Tables 4.2.6.8 and 6.1.1.4'
 
_space_group_crystal_system       trigonal
_space_group_IT_number            155
_space_group_name_H-M_alt         'R 3 2 :H'
_space_group_name_Hall            'R 3 2"'
 
_shelx_space_group_comment
;
The symmetry employed for this shelxl refinement is uniquely defined
by the following loop, which should always be used as a source of
symmetry information in preference to the above space-group names.
They are only intended as comments.
;
 
loop_
 _space_group_symop_operation_xyz
 'x, y, z'
 '-y, x-y, z'
 '-x+y, -x, z'
 'y, x, -z'
 'x-y, -y, -z'
 '-x, -x+y, -z'
 'x+2/3, y+1/3, z+1/3'
 '-y+2/3, x-y+1/3, z+1/3'
 '-x+y+2/3, -x+1/3, z+1/3'
 'y+2/3, x+1/3, -z+1/3'
 'x-y+2/3, -y+1/3, -z+1/3'
 '-x+2/3, -x+y+1/3, -z+1/3'
 'x+1/3, y+2/3, z+2/3'
 '-y+1/3, x-y+2/3, z+2/3'
 '-x+y+1/3, -x+2/3, z+2/3'
 'y+1/3, x+2/3, -z+2/3'
 'x-y+1/3, -y+2/3, -z+2/3'
 '-x+1/3, -x+y+2/3, -z+2/3'
 
_cell_length_a                    9.8125(2)
_cell_length_b                    9.8125(2)
_cell_length_c                    28.6430(10)
_cell_angle_alpha                 90
_cell_angle_beta                  90
_cell_angle_gamma                 120
_cell_volume                      2388.41(13)
_cell_formula_units_Z             3
_cell_measurement_temperature     100(2)
_cell_measurement_reflns_used     4178
_cell_measurement_theta_min       2.133
_cell_measurement_theta_max       25.963
 
_exptl_crystal_description        prism
_exptl_crystal_colour             orange
_exptl_crystal_density_meas       ?
_exptl_crystal_density_method     ?
_exptl_crystal_density_diffrn     2.408          
_exptl_crystal_F_000              1641
_exptl_transmission_factor_min    ?
_exptl_transmission_factor_max    ?
_exptl_crystal_size_max           0.052
_exptl_crystal_size_mid           0.051
_exptl_crystal_size_min           0.05
_exptl_absorpt_coefficient_mu     12.980
_exptl_absorpt_correction_T_min                   0.77176
_exptl_absorpt_correction_T_max                   1.00000
_exptl_absorpt_correction_type            multi-scan
_exptl_absorpt_process_details
;
CrysAlisPro 1.171.41.93a (Rigaku Oxford Diffraction, 2020)
Empirical absorption correction using spherical harmonics,
implemented in SCALE3 ABSPACK scaling algorithm.
;
_oxdiff_exptl_absorpt_empirical_full_min           0.865
_oxdiff_exptl_absorpt_empirical_full_max           1.261
_oxdiff_exptl_absorpt_empirical_details
;
Empirical correction (ABSPACK) includes:
- Absorption correction using spherical harmonics
- Frame scaling
;
_diffrn_ambient_temperature 100.00(10) 
_diffrn_ambient_environment N~2~
_diffrn_source 'Rotating-anode X-ray tube'
_diffrn_source_type 'Rigaku (Mo) X-ray Source'
_diffrn_radiation_probe x-ray
_diffrn_radiation_type 'Mo K\a'
_diffrn_radiation_wavelength 0.71073
_diffrn_radiation_monochromator mirror
_diffrn_measurement_device 'four-circle diffractometer'
_diffrn_measurement_device_type 'XtaLAB Synergy R, DW system, HyPix-Arc 150'
_diffrn_detector 'Hybrid Pixel Array Detector'
_diffrn_detector_type 'HyPix-Arc 150'
_diffrn_detector_area_resol_mean 10.0000
_diffrn_reflns_number             4178
_diffrn_reflns_av_unetI/netI      0.0302
_diffrn_reflns_av_R_equivalents   0.0255
_diffrn_reflns_limit_h_min        -12
_diffrn_reflns_limit_h_max        11
_diffrn_reflns_limit_k_min        -12
_diffrn_reflns_limit_k_max        11
_diffrn_reflns_limit_l_min        -35
_diffrn_reflns_limit_l_max        34
_diffrn_reflns_theta_min          2.133
_diffrn_reflns_theta_max          25.963
_diffrn_reflns_theta_full         25.242
_diffrn_measured_fraction_theta_max   1.000
_diffrn_measured_fraction_theta_full  1.000
_diffrn_reflns_Laue_measured_fraction_max    1.000
_diffrn_reflns_Laue_measured_fraction_full   1.000
_diffrn_reflns_point_group_measured_fraction_max   0.936
_diffrn_reflns_point_group_measured_fraction_full  0.936
_reflns_number_total              988
_reflns_number_gt                 944
_reflns_threshold_expression      'I > 2\s(I)'
_reflns_Friedel_coverage          0.578
_reflns_Friedel_fraction_max      0.842
_reflns_Friedel_fraction_full     0.844
 
_reflns_special_details
;
 Reflections were merged by SHELXL according to the crystal
 class for the calculation of statistics and refinement.
 
 _reflns_Friedel_fraction is defined as the number of unique
 Friedel pairs measured divided by the number that would be
 possible theoretically, ignoring centric projections and
 systematic absences.
;
 
_computing_data_collection        'CrysAlis CCD, Oxford Diffraction, 2007'
_computing_cell_refinement        'CrysAlis RED, Oxford Diffraction, 2007'
_computing_data_reduction         'CrysAlis RED, Oxford Diffraction, 2007'
_computing_structure_solution     'SHELXL-2014/7 (Sheldrick, 2014)'
_computing_structure_refinement   'SHELXL-2014/7 (Sheldrick, 2014)'
_computing_molecular_graphics     'Mercury 2020.3.0 (Macrae et al., 2020)'
_refine_special_details           ?
_refine_ls_structure_factor_coef  Fsqd
_refine_ls_matrix_type            full
_refine_ls_weighting_scheme       calc
_refine_ls_weighting_details
'w=1/[\s^2^(Fo^2^)+1.2528P] where P=(Fo^2^+2Fc^2^)/3'
_atom_sites_solution_primary      ?
_atom_sites_solution_secondary    ?
_atom_sites_solution_hydrogens    mixed
_refine_ls_hydrogen_treatment     mixed
_refine_ls_extinction_method      none
_refine_ls_extinction_coef        .
_refine_ls_abs_structure_details
;
 Flack x determined using 335 quotients [(I+)-(I-)]/[(I+)+(I-)]
 (Parsons, Flack and Wagner, Acta Cryst. B69 (2013) 249-259).
;
_refine_ls_abs_structure_Flack    0.016(14)
_chemical_absolute_configuration  ?
_refine_ls_number_reflns          988
_refine_ls_number_parameters      50
_refine_ls_number_restraints      0
_refine_ls_R_factor_all           0.0156
_refine_ls_R_factor_gt            0.0143
_refine_ls_wR_factor_ref          0.0343
_refine_ls_wR_factor_gt           0.0339
_refine_ls_goodness_of_fit_ref    1.051
_refine_ls_restrained_S_all       1.051
_refine_ls_shift/su_max           0.001
_refine_ls_shift/su_mean          0.000
 
loop_
 _atom_site_label
 _atom_site_type_symbol
 _atom_site_fract_x
 _atom_site_fract_y
 _atom_site_fract_z
 _atom_site_U_iso_or_equiv
 _atom_site_adp_type
 _atom_site_occupancy
 _atom_site_site_symmetry_order  
 _atom_site_calc_flag
 _atom_site_refinement_flags_posn
 _atom_site_refinement_flags_adp
 _atom_site_refinement_flags_occupancy
 _atom_site_disorder_assembly
 _atom_site_disorder_group
Mn1 Mn 0.3333 0.6667 0.6667 0.0190(3) Uani 1 6 d S T P . .
Br1 Br 0.58650(4) 0.91983(4) 0.6667 0.01451(12) Uani 1 2 d S T P . .
Br2 Br 0.3333 0.6667 0.76816(2) 0.01518(13) Uani 1 3 d S T P . .
Br3 Br -0.08918(5) 0.57748(5) 0.8333 0.01157(12) Uani 1 2 d S T P . .
Br4 Br 0.0000 0.0000 0.63972(2) 0.01016(12) Uani 1 3 d S T P . .
N1 N 0.0000 0.0000 0.75250(14) 0.0096(9) Uani 1 3 d S T P . .
H1 H 0.0000 0.0000 0.718(2) 0.014 Uiso 1 3 d S U P . .
C2 C 0.0311(4) 0.1598(4) 0.76876(12) 0.0101(7) Uani 1 1 d . . . . .
H2A H 0.1458 0.2347 0.7691 0.012 Uiso 1 1 calc R U . . .
H2B H -0.0093 0.1517 0.8009 0.012 Uiso 1 1 calc R U . . .
C3 C -0.0495(4) 0.2198(4) 0.73619(12) 0.0116(7) Uani 1 1 d . . . . .
3A H 0.0043 0.2471 0.7055 0.014 Uiso 1 1 calc R U . . .
H3B H -0.1603 0.1368 0.7312 0.014 Uiso 1 1 calc R U . . .
N4 N -0.0438(3) 0.3611(3) 0.75710(11) 0.0149(6) Uani 1 1 d . . . . .
H4A H -0.0936 0.3389 0.7820 0.022 Uiso 1 1 d R U . . .
H4B H -0.0757 0.4042 0.7369 0.022 Uiso 1 1 d R U . . .
H4C H 0.0613 0.4445 0.7625 0.022 Uiso 1 1 d R U . . .
 
loop_
 _atom_site_aniso_label
 _atom_site_aniso_U_11
 _atom_site_aniso_U_22
 _atom_site_aniso_U_33
 _atom_site_aniso_U_23
 _atom_site_aniso_U_13
 _atom_site_aniso_U_12
Mn1 0.0098(3) 0.0098(3) 0.0374(8) 0.000 0.000 0.00489(16)
Br1 0.01132(17) 0.01132(17) 0.0155(3) -0.00081(10) 0.00081(10) 0.00161(19)
Br2 0.01564(17) 0.01564(17) 0.0143(3) 0.000 0.000 0.00782(9)
Br3 0.01317(17) 0.01317(17) 0.0101(2) -0.00040(9) 0.00040(9) 0.00786(19)
Br4 0.01175(15) 0.01175(15) 0.0070(3) 0.000 0.000 0.00587(8)
N1 0.0091(13) 0.0091(13) 0.011(2) 0.000 0.000 0.0045(7)
C2 0.0122(15) 0.0093(16) 0.0093(16) -0.0010(12) -0.0024(12) 0.0058(12)
C3 0.0113(15) 0.0097(17) 0.0134(17) -0.0011(13) -0.0007(13) 0.0049(14)
N4 0.0206(15) 0.0144(15) 0.0137(16) -0.0027(12) -0.0037(12) 0.0117(14)
 
_geom_special_details
;
 All esds (except the esd in the dihedral angle between two l.s. planes)
 are estimated using the full covariance matrix.  The cell esds are taken
 into account individually in the estimation of esds in distances, angles
 and torsion angles; correlations between esds in cell parameters are only
 used when they are defined by crystal symmetry.  An approximate (isotropic)
 treatment of cell esds is used for estimating esds involving l.s. planes.
;
 
loop_
 _geom_bond_atom_site_label_1
 _geom_bond_atom_site_label_2
 _geom_bond_distance
 _geom_bond_site_symmetry_2
 _geom_bond_publ_flag
Mn1 Br1 2.4842(4) 2_665 ?
Mn1 Br1 2.4842(5) . ?
Mn1 Br1 2.4842(4) 3_565 ?
Mn1 Br2 2.9071(5) 10_456 ?
Mn1 Br2 2.9072(5) . ?
N1 C2 1.514(3) 2 ?
N1 C2 1.514(3) 3 ?
N1 C2 1.514(3) . ?
N1 H1 1.00(6) . ?
C2 C3 1.519(5) . ?
C2 H2A 0.9900 . ?
C2 H2B 0.9900 . ?
C3 4 1.486(4) . ?
C3 3A 0.9900 . ?
C3 H3B 0.9900 . ?
N4 H4A 0.8296 . ?
N4 H4B 0.8613 . ?
N4 H4C 0.9559 . ?
 
loop_
 _geom_angle_atom_site_label_1
 _geom_angle_atom_site_label_2
 _geom_angle_atom_site_label_3
 _geom_angle
 _geom_angle_site_symmetry_1
 _geom_angle_site_symmetry_3
 _geom_angle_publ_flag
Br1 Mn1 Br1 120.0 2_665 . ?
Br1 Mn1 Br1 120.0 2_665 3_565 ?
Br1 Mn1 Br1 120.0 . 3_565 ?
Br1 Mn1 Br2 90.0 2_665 10_456 ?
Br1 Mn1 Br2 90.000(1) . 10_456 ?
Br1 Mn1 Br2 90.002(1) 3_565 10_456 ?
Br1 Mn1 Br2 90.0 2_665 . ?
Br1 Mn1 Br2 90.0 . . ?
Br1 Mn1 Br2 90.0 3_565 . ?
Br2 Mn1 Br2 180.0 10_456 . ?
C2 N1 C2 110.98(19) 2 3 ?
C2 N1 C2 110.98(19) 2 . ?
C2 N1 C2 110.98(19) 3 . ?
C2 N1 H1 107.92(19) 2 . ?
C2 N1 H1 107.9(2) 3 . ?
C2 N1 H1 107.9(2) . . ?
N1 C2 C3 109.8(3) . . ?
N1 C2 H2A 109.7 . . ?
C3 C2 H2A 109.7 . . ?
N1 C2 H2B 109.7 . . ?
C3 C2 H2B 109.7 . . ?
H2A C2 H2B 108.2 . . ?
N4 C3 C2 109.3(3) . . ?
N4 C3 3A 109.8 . . ?
C2 C3 3A 109.8 . . ?
N4 C3 H3B 109.8 . . ?
C2 C3 H3B 109.8 . . ?
3A C3 H3B 108.3 . . ?
C3 N4 H4A 111.0 . . ?
C3 N4 H4B 109.5 . . ?
H4A N4 H4B 113.3 . . ?
C3 N4 H4C 112.6 . . ?
H4A N4 H4C 109.2 . . ?
H4B N4 H4C 100.9 . . ?
 
loop_
 _geom_torsion_atom_site_label_1
 _geom_torsion_atom_site_label_2
 _geom_torsion_atom_site_label_3
 _geom_torsion_atom_site_label_4
 _geom_torsion
 _geom_torsion_site_symmetry_1
 _geom_torsion_site_symmetry_2
 _geom_torsion_site_symmetry_3
 _geom_torsion_site_symmetry_4
 _geom_torsion_publ_flag
C2 N1 C2 C3 -81.4(4) 2 . . . ?
C2 N1 C2 C3 154.7(3) 3 . . . ?
N1 C2 C3 N4 169.5(2) . . . . ?
 
loop_
 _geom_hbond_atom_site_label_D 
 _geom_hbond_atom_site_label_H 
 _geom_hbond_atom_site_label_A 
 _geom_hbond_distance_DH 
 _geom_hbond_distance_HA 
 _geom_hbond_distance_DA 
 _geom_hbond_angle_DHA 
 _geom_hbond_site_symmetry_A 
N1 H1 Br4  1.00(6) 2.23(6) 3.230(4) 180.000(2) .
C2 H2A Br3  0.99 3.01 3.812(3) 138.8 2_665
C2 H2B Br3  0.99 3.07 3.770(3) 129.2 3_455
C3 3A Br1  0.99 3.01 3.814(3) 139.2 3_565
C3 3A Br4  0.99 3.06 3.684(3) 122.6 .
C3 H3B Br1  0.99 2.97 3.857(3) 149.2 1_445
 
_refine_diff_density_max    0.734
_refine_diff_density_min   -0.349
_refine_diff_density_rms    0.072

_shelx_res_file
;

    1_a.res created by SHELXL-2014/7


TITL 1_a.res in R32
REM Old TITL 1 in R32
REM SHELXT solution in R32
REM R1 0.041,  Rweak 0.010,  Alpha 0.003,  Orientation as input
REM Flack x =  0.016 ( 0.015 ) from Parsons' quotients
REM Formula found by SHELXT:  C18 N2 Mn Br10
CELL  0.71073   9.8125   9.8125  28.6430   90.000   90.000  120.000
ZERR   3.000   0.0002   0.0002   0.0010    0.000    0.000    0.000
LATT -3
SYMM -Y, X-Y, Z
SYMM -X+Y, -X, Z
SYMM Y, X, -Z
SYMM X-Y, -Y, -Z
SYMM -X, -X+Y, -Z
SFAC C H N MN BR
UNIT 36 132 24 3 30
ACTA
LIST 4
L.S. 10
BOND $H
TEMP -173.15
OMIT 0 52
CONF
FMAP 2
PLAN 20
HTAB N1 Br4
EQIV $1 -y+1, x-y+1, z
HTAB C2 Br3_$1
EQIV $2 -x+y-1, -x, z
HTAB C2 Br3_$2
EQIV $3 -x+y, -x+1, z
HTAB C3 Br1_$3
HTAB C3 Br4
EQIV $4 x-1, y-1, z
HTAB C3 Br1_$4
HTAB N4 Br3
HTAB N4 Br3_$2
HTAB N4 Br1_$1
EQIV $5 y-1/3, x+1/3, -z+4/3
HTAB N4 Br4_$5
HTAB N4 Br2

WGHT    0.000000    1.252800
FVAR       0.16234
MN1   4    0.333333    0.666667    0.666667    10.16667    0.00977    0.00977 =
         0.03738    0.00000    0.00000    0.00489
BR1   5    0.586498    0.919832    0.666667    10.50000    0.01132    0.01132 =
         0.01549   -0.00081    0.00081    0.00161
BR2   5    0.333333    0.666667    0.768165    10.33333    0.01564    0.01564 =
         0.01426    0.00000    0.00000    0.00782
BR3   5   -0.089183    0.577484    0.833333    10.50000    0.01317    0.01317 =
         0.01006   -0.00040    0.00040    0.00786
BR4   5    0.000000    0.000000    0.639716    10.33333    0.01175    0.01175 =
         0.00698    0.00000    0.00000    0.00587
N1    3    0.000000    0.000000    0.752499    10.33333    0.00908    0.00908 =
         0.01065    0.00000    0.00000    0.00454
H1    2    0.000000    0.000000    0.717697    10.33333   -1.50000
C2    1    0.031117    0.159850    0.768756    11.00000    0.01216    0.00930 =
         0.00933   -0.00098   -0.00242    0.00577
AFIX  23
H2A   2    0.145841    0.234732    0.769078    11.00000   -1.20000
H2B   2   -0.009303    0.151694    0.800909    11.00000   -1.20000
AFIX   0
C3    1   -0.049512    0.219841    0.736187    11.00000    0.01130    0.00975 =
         0.01336   -0.00113   -0.00065    0.00486
AFIX  23
3A    2    0.004264    0.247134    0.705527    11.00000   -1.20000
H3B   2   -0.160308    0.136794    0.731248    11.00000   -1.20000
AFIX   0
4     3   -0.043843    0.361122    0.757102    11.00000    0.02063    0.01436 =
         0.01366   -0.00266   -0.00373    0.01174
AFIX   3
H4A   2   -0.093637    0.338891    0.781998    11.00000   -1.50000
H4B   2   -0.075689    0.404177    0.736937    11.00000   -1.50000
H4C   2    0.061307    0.444540    0.762474    11.00000   -1.50000
AFIX   0
HKLF 4

REM  1_a.res in R32
REM R1 =  0.0143 for     944 Fo > 4sig(Fo)  and  0.0156 for all     988 data
REM     50 parameters refined using      0 restraints

END

WGHT      0.0000      1.1862

REM Highest difference peak  0.734,  deepest hole -0.349,  1-sigma level  0.072
Q1    1   0.3333  0.6667  0.7953  10.33333  0.05    0.73
Q2    1   0.0000  0.0000  0.6129  10.33333  0.05    0.33
Q3    1   0.3259  0.5717  0.7619  11.00000  0.05    0.33
Q4    1   0.3333  0.6667  0.6981  10.33333  0.05    0.30
Q5    1  -0.0054  0.1906  0.7539  11.00000  0.05    0.29
Q6    1   0.2550  0.5516  0.7759  11.00000  0.05    0.28
Q7    1  -0.0555  0.6530  0.8195  11.00000  0.05    0.28
Q8    1   0.0000  0.0000  0.6704  10.33333  0.05    0.26
Q9    1   0.5544  0.8475  0.6837  11.00000  0.05    0.26
Q10   1  -0.0905 -0.0887  0.6373  11.00000  0.05    0.26
Q11   1  -0.1888  0.5799  0.8326  11.00000  0.05    0.25
Q12   1   0.3333  0.6667  0.7300  10.33333  0.05    0.25
Q13   1   0.1127  0.0792  0.6427  11.00000  0.05    0.24
Q14   1  -0.1729  0.0658  0.7959  11.00000  0.05    0.22
Q15   1   0.7042  0.9534  0.6727  11.00000  0.05    0.22
Q16   1  -0.1839  0.4828  0.8333  10.50000  0.05    0.21
Q17   1   0.4712  0.8045  0.6667  10.50000  0.05    0.21
Q18   1   0.3307  0.4705  0.7880  11.00000  0.05    0.21
Q19   1  -0.1822  0.5301  0.8099  11.00000  0.05    0.20
Q20   1   0.6137  0.8386  0.6661  11.00000  0.05    0.20
;
_shelx_res_checksum   23071

_shelx_hkl_file
;
   0   0   3  419.55   24.31
   0   0  -3  541.22   24.31
   0   0  -6 1913.90   98.25
   0   0   6 1924.22   98.25
   0   0  -9 1916.15   98.46
   0   0   9 1924.43   98.46
   0   0 -12 9265.79  474.52
   0   0  12 9302.47  474.52
   0   0 -15 1800.19   92.59
   0   0  15 1798.36   92.59
   0   0 -18 2550.07  128.90
   0   0  18 2465.23  128.85
   0   0  21    3.20    3.09
   0   0 -24  652.62   35.42
   0   0  24  670.28   34.79
   0   0  27   30.91    4.24
   0   0 -27   10.22    5.92
   0   0 -30 4014.65  206.76
   0   0 -33   23.42    8.44
   0   0 -36 1065.83   57.22
   0   0 -39  262.93   18.50
   0   0 -42  988.70   54.23
   0   1 -43  140.64   14.72
  -1   0 -43  148.81   15.77
  -1   0 -40   81.16   12.58
   0   1 -40   93.74   12.10
  -1   0 -37   53.03   10.85
   0   1 -37   71.84   10.69
   0   1 -34   28.50    8.54
  -1   0 -34   25.05    9.12
   1  -1 -34   13.05    8.38
   1   0  34   13.73    6.03
   0   1 -31  304.33   18.23
  -1   0 -31  316.38   18.55
   1  -1 -31  292.80   18.34
   1   0  31  292.17   17.24
  -1   0 -28 1135.47   64.08
   0   1 -28 1243.10   63.93
   1  -1 -28 1189.13   64.03
   1   0  28 1252.58   63.56
   0  -1  28 1230.00   63.09
  -1   1  28 1236.39   63.98
   1  -1 -25   12.52    5.29
  -1   1  25   12.00    3.51
   0   1 -25   12.31    5.24
  -1   0 -25   24.05    5.55
  -1   1  25   20.23    5.40
   1  -1 -22 1932.87   98.46
  -1   0 -22 1877.11   98.46
  -1   1  22 1901.74   97.88
   0   1 -19  943.17   50.62
  -1   1  19  998.03   50.30
  -1   1  19  966.80   50.72
  -1   0 -16  234.06   13.31
   1  -1 -16  245.75   13.31
  -1   1  16  249.36   12.84
   0   1 -16  227.72   13.10
  -1   1  16  242.08   13.26
   1   0  16  223.11   13.26
   1  -1 -13  159.45    9.17
  -1   1  13  164.11    8.75
   1   0  13  154.57    9.22
  -1   0 -13  164.11    9.22
   0   1 -13  171.55    9.06
  -1   1  13  149.65    9.06
   1  -1 -10 1336.78   66.34
  -1   1  10 1269.19   66.28
  -1   1  10 1285.54   66.13
   0   1 -10 1303.67   66.23
   1   0  10 1274.38   66.34
  -1   0 -10 1260.96   66.34
   1  -1  -7  900.99   44.54
  -1   1   7  850.95   44.49
  -1   0  -7  867.40   44.54
   1   0   7  853.25   44.54
  -1   1   7  860.22   44.38
   1  -1  -7  858.96   44.38
   1  -1  -4   49.83    2.78
  -1   1   4   50.04    2.72
  -1   0  -4   45.48    2.88
   1   0   4   48.21    2.88
  -1   1   1  114.28    6.24
  -1   0  -1  115.59    6.13
   0   1  -1  124.92    6.18
   0  -1   1  117.32    6.18
   1  -1  -1  115.07    6.24
   0  -1  -2  655.76   34.27
  -1   1  -2  677.25   34.27
   1   0  -5   16.92    1.26
   0  -1  -5   17.08    1.62
   0  -1  -5   15.98    1.52
   0   1   5   16.72    1.47
  -1   0   5   17.13    1.21
   0   1   5   16.19    1.62
   0  -1  -8 6854.42  347.45
   0   1   8 6825.03  347.45
   1   0  -8 6827.12  347.30
   0   1   8 6928.93  347.40
  -1   0   8 6686.23  347.30
  -1   1  -8 6694.45  347.40
   1   0 -11 2101.85  106.84
   0  -1 -11 2084.98  106.94
  -1   0  11 2092.42  106.58
   0   1  11 2113.27  106.89
  -1   0  11 2030.38  106.79
   0   1  11 2068.94  106.94
  -1   1 -11 2083.93  106.94
   0  -1 -14  968.21   49.94
   1   0 -14  960.04   49.78
   0   1  14  975.55   49.78
  -1   0  14  983.67   49.46
   0   1  14  969.16   49.94
  -1   1 -14  921.58   49.88
  -1   0  14  935.83   49.78
   1   0 -17  403.36   21.27
  -1   0  17  408.86   20.85
   0   1  17  398.44   21.22
  -1   0  17  401.16   21.27
   0   1  17  401.16   21.48
  -1   1 -17  370.25   21.38
  -1   0  20 2222.42  114.12
   0   1  20 2301.17  114.49
  -1   0  20 2154.83  114.54
  -1   1 -23  128.90    9.01
   0  -1 -23  130.00    9.22
  -1   0  23  132.57    7.60
   0   1  23  134.77    8.28
   0   1  23  121.88    9.06
   1   0 -26    6.97    5.29
   0  -1 -26   -5.50    5.87
  -1   0  26    2.62    3.04
  -1   1 -26    1.83    5.55
   0   1  26    1.26    5.66
   1   0 -29   -2.93    6.44
   0  -1 -29   19.28    6.92
  -1   1 -29   12.58    6.65
   0  -1 -32    7.70    7.60
   1   0 -32    2.20    7.18
   1  -1  32    6.13    5.19
   0   1  32    0.73    5.24
  -1   1 -32    2.78    7.49
   1   0 -35  284.47   18.13
  -1   1 -35  263.41   18.34
   0  -1 -35  291.91   18.65
   0  -1 -38  169.93   14.67
   1   0 -38  167.57   14.04
  -1   1 -38  153.42   14.51
  -1   1 -41   27.35   11.68
  -1   1 -44   45.06   12.99
  -1   1 -47   53.50   14.46
  -2   1 -45   22.27   13.47
  -2   1 -42  182.61   16.77
   1   1 -39  434.64   25.57
  -2   1 -39  409.81   26.36
  -2   1 -36  452.04   27.51
   1   1 -36  471.22   26.88
   1   1 -33   35.05    8.02
   2  -1  33   30.60    6.65
  -2   1 -33   29.03    8.80
  -1   2  33   25.52    8.65
  -2   1 -30  574.76   32.28
   1  -2 -30  583.66   32.28
   1   1 -30  597.44   31.86
  -1   2  30  566.42   32.17
   1  -2 -27   -3.04    6.08
  -1  -1  27    2.15    2.72
  -1   2  27    6.65    6.08
  -2   1 -27    4.09    6.13
   1   1 -27    1.10    5.40
   1  -2 -24 2442.23  124.03
  -2   1 -24 2432.96  124.03
  -1  -1  24 2398.06  122.93
  -1   2  24 2333.45  123.92
   1  -2 -21    2.83    4.66
  -1  -1  21    6.60    2.20
  -1   2  21   -0.26    4.51
  -2   1 -21    3.56    4.51
   1   1 -18 2530.42  129.90
   1   1 -15 1394.16   71.31
  -1   2  15 1363.72   71.58
   1  -2 -15 1410.40   71.63
  -2   1 -15 1368.90   71.63
  -1   2  12 2002.71  104.22
   1   1 -12 2060.19  103.96
  -2   1 -12 1998.05  104.22
  -1   2   9 1257.14   63.77
  -2   1  -9 1235.08   63.77
   1   1  -9 1254.94   63.51
  -1  -1   9 1246.61   63.30
   1  -2  -9 1189.23   63.66
  -1   2   9 1212.44   63.61
   1   1  -6 6590.13  335.09
  -1   2   6 6491.46  335.35
  -1  -1   3  536.19   28.30
   1  -2  -3  564.59   28.45
  -1   2   3  559.93   28.45
   1  -2   0 2943.37  144.57
   1   1   0 2958.98  144.46
   1  -2   0 2852.93  144.62
   1   1   0 2924.03  144.62
  -1  -1   0 2626.62  144.57
  -2   1   0 2832.44  144.62
   2  -1   0 2560.54  144.62
  -1  -1  -3  541.01   28.19
   1   1   3  546.93   28.19
   1   1   3  557.26   28.35
  -1   2  -3  549.08   28.19
   2  -1  -3  547.56   28.19
  -2   1   3  543.84   28.19
   1  -2   3  542.48   28.19
  -1  -1  -6 6426.54  330.06
   2  -1  -6 6357.27  329.95
   1   1   6 6665.42  330.06
   2  -1  -6 6425.91  329.79
  -1   2  -6 6477.63  329.95
  -2   1   9 1241.10   62.93
  -1  -1  -9 1195.83   63.09
   2  -1  -9 1219.88   62.72
   1   1   9 1241.58   63.09
  -1  -1 -12 2101.96  106.79
  -2   1  12 2008.32  106.58
  -2   1  12 2109.66  106.26
   1   1  12 2046.68  106.84
   2  -1 -15 1395.42   71.42
  -1  -1 -15 1319.23   71.52
   1   1  15 1386.77   71.63
  -1   2 -15 1355.39   71.47
  -2   1  15 1361.94   71.37
  -2   1  15 1403.17   71.00
   1   1  15 1448.13   71.63
   2  -1 -18 2499.92  131.73
  -2   1  18 2584.86  131.73
   1   1  18 2670.95  131.89
  -2   1  18 2544.04  131.21
   1   1  21   -4.87    4.77
  -2   1  21    1.10    2.15
   2  -1 -24 2355.77  120.83
  -1  -1 -24 2360.86  121.09
   1   1  24 2284.41  121.09
  -1   2 -24 2358.92  120.83
  -2   1  24 2322.19  120.73
  -2   1  24 2348.96  119.99
   2  -1 -27   -2.04    5.71
  -2   1  27    4.40    5.50
  -1   2 -27   -0.31    5.87
   1   1  27   -4.77    6.44
  -1  -1 -27    2.10    6.39
   1   1  27    2.93    4.93
  -2   1  27    0.73    2.83
  -1  -1 -30  617.09   35.21
  -1   2 -30  628.05   34.84
   1   1  30  663.89   34.43
  -1  -1 -33   14.46    8.49
   1   1  33   24.31    6.50
  -1   2 -33   18.86    7.96
  -1  -1 -36  430.24   27.25
  -1   2 -36  482.64   26.99
  -1  -1 -39  451.78   28.61
  -1   2 -39  478.45   27.98
  -1  -1 -42  163.69   16.87
  -1   2 -42  188.53   16.19
  -1   2 -45   30.76   12.94
  -2   0 -44   24.05   13.73
   0   2 -41   95.26   12.05
  -2   0 -41   83.58   13.57
   0   2 -38   67.91   10.90
  -2   0 -38   91.49   12.52
   0   2 -35  409.28   23.21
  -2   0 -35  374.02   23.89
   2   0  35  378.37   22.37
   0   2 -32  360.50   21.95
  -2   0 -32  362.81   22.58
  -2   2  32  379.73   22.22
   2   0  32  398.12   21.64
   0   2 -29   17.61    6.29
  -2   2  29   28.24    6.71
  -2   0 -29   28.71    7.39
   2   0  29   12.10    5.92
  -2   2  29   14.78    3.88
  -2   0 -26 1102.98   59.42
   0   2 -26 1128.71   59.05
  -2   2  26 1154.65   59.21
  -2   2  26 1126.14   58.37
  -2   0 -23  143.36   10.06
  -2   2  23  140.11    9.75
  -2   2  23  147.40    8.54
  -2   0 -20  111.87    7.75
  -2   2  20  103.70    6.44
  -2   2  17  487.98   25.78
   0   2 -17  467.29   25.62
  -2   2  17  494.33   25.36
  -2   2  14  183.66   10.11
   2   0  14  160.34   10.27
  -2   0 -14  178.89   10.22
   0   2 -14  178.42    9.96
  -2   2  14  178.84    9.64
  -2   2  11 2203.40  111.71
  -2   2  11 2172.06  111.45
   2  -2 -11 2162.11  111.56
   2   0  11 2217.86  111.77
  -2   0 -11 2131.46  111.71
  -2   0  -8  246.95   13.57
   2   0   8  248.79   13.57
   2  -2  -8  248.11   13.36
  -2   2   8  254.18   13.31
   0   2  -8  258.32   13.15
   2  -2  -5  101.34    6.08
  -2   0  -5  101.18    6.03
   0  -2   5  106.94    5.92
   2  -2  -5  105.32    5.97
   0  -2   5  113.65    5.71
   0   2  -5  107.78    5.71
  -2   2   2  616.83   31.96
  -2   0  -2  607.87   31.81
   0   2  -2  632.60   31.91
   0  -2   2  621.50   31.91
   2  -2  -2  615.05   31.96
   0   2   1  576.54   28.92
   2  -2   1  544.57   28.92
  -2   2  -1  554.27   28.92
   0   2   4 3550.35  184.39
   0  -2  -4 3604.06  184.44
  -2   2  -4 3669.24  184.39
  -2   0   4 3600.23  184.18
   2   0  -4 3601.38  184.18
  -2   0   7 1346.69   68.85
   0   2   7 1320.44   69.22
   0   2   7 1359.26   69.27
   0  -2  -7 1307.81   69.27
   2   0  -7 1364.08   68.90
   0  -2 -10  650.05   33.17
   0   2  10  617.51   33.17
   2   0 -10  636.74   32.80
   0   2  10  630.19   33.12
  -2   0  10  638.00   32.75
   2   0 -13   15.41    2.31
   0  -2 -13   12.89    3.04
   0   2  13    8.33    2.67
  -2   0  13   15.51    2.20
  -2   2 -13    7.23    2.99
   0   2  13   10.17    2.99
   2   0 -16  360.50   19.39
   0   2  16  359.87   19.60
  -2   0  16  370.82   19.33
   2   0 -19  728.81   37.57
   0  -2 -19  748.93   38.04
  -2   0  19  740.39   37.46
  -2   0  19  705.28   36.78
   0   2  19  730.43   37.67
  -2   2 -22   -2.67    4.72
   0   2  22    3.72    4.93
   0  -2 -22   -0.58    4.93
  -2   0  22   -0.16    1.57
   2   0 -25   95.10    7.60
   0  -2 -25   96.15    8.28
  -2   0  25   94.32    5.34
   0   2  25   87.66    8.38
  -2   2 -25   91.23    8.12
   2   0 -28  125.76    9.27
  -2   2 -28  127.48   10.06
   0  -2 -28  123.76   10.06
   0   2  28  145.93    8.96
  -2   0  28  116.80    6.76
   0   2  28  126.17   10.22
  -2   2 -31  234.80   16.14
   0  -2 -31  256.33   16.56
   2   0 -31  256.07   15.67
   0   2  31  250.10   16.40
   2   0 -34  404.78   23.58
   0  -2 -34  405.98   24.37
  -2   2 -34  396.55   24.16
  -2   2 -37    0.47    9.80
  -2   2 -40   57.95   11.74
  -2   2 -43   92.22   14.25
  -2   2 -46  219.18   19.18
  -3   2 -44  266.03   21.17
  -3   2 -41   44.49   12.47
  -3   2 -38  306.32   20.85
  -1   3  35  307.26   20.02
   2   1 -35  309.25   19.02
  -3   2 -35  307.16   20.17
   2   1 -32 1120.90   57.27
  -3   2 -32 1138.93   58.11
  -1   3  32 1006.94   57.85
  -1   3  32 1072.17   56.80
  -3   2 -29   10.01    7.39
  -1   3  29   16.56    7.44
   2   1 -29   13.52    5.97
  -1   3  29   15.51    5.24
   2   1 -26 1883.40   98.25
  -1   3  26 1963.26   98.19
  -1   3  26 1906.51   98.93
  -3   2 -26 1826.39   98.72
  -3   2 -23   90.23    7.86
  -1   3  23   94.47    8.02
  -3   2 -20 1767.76   89.34
  -1   3  20 1597.62   89.23
   2   1 -20 1776.20   88.76
   2   1 -17  379.73   20.12
  -1   3  14 1989.61  104.85
   2   1 -14 2064.65  104.38
   1  -3 -14 1983.90  104.80
  -1   3  14 2069.31  104.69
   2   1 -11 2497.93  125.39
  -1   3  11 2386.01  125.91
   1  -3 -11 2390.15  125.86
  -1   3  11 2411.42  125.81
   2   1 -11 2459.57  125.28
  -1   3   8 2835.95  156.41
   2   1  -8 2954.42  155.94
   2   1  -8 3257.23  155.94
  -1   3   8 2928.49  156.36
   1  -3  -8 3106.06  156.46
  -1   3   5  132.36    7.44
   2   1  -5  117.90    7.02
  -2  -1   5  135.71    6.81
   2   1  -2 4145.59  211.22
   2   1  -2 4080.51  211.48
  -1   3   2 4098.28  211.64
   1  -3  -2 4265.79  211.69
  -3   2  -2 4077.05  211.64
   1  -3   1  398.86   21.69
  -2  -1  -1  451.52   21.59
   2   1   1  413.63   21.59
   1  -3   1  395.08   21.80
   3  -2  -1  435.59   21.90
  -3   2   1  387.85   21.80
   2   1   4 7692.64  384.66
  -3   2   4 7378.20  384.76
  -1   3  -4 7546.03  384.60
  -2  -1  -4 7442.80  384.66
   1  -3   4 7542.57  384.60
   3  -2  -4 7537.54  384.76
   2   1   7  685.42   38.15
  -2  -1  -7  750.24   38.15
   3  -2  -7  739.76   38.15
  -1   3  -7  761.98   37.99
  -3   2  10 2533.77  124.34
  -2  -1 -10 2358.92  124.45
   3  -2 -10 2318.41  124.34
   2   1  10 2508.99  124.55
   3  -2 -10 2419.59  124.18
  -1   3 -10 2421.01  124.24
  -3   2  13  108.20    5.71
   3  -2 -13   77.08    5.08
   2   1  13  109.67    6.29
  -3   2  16 2626.25  134.24
  -1   3 -16 2600.63  134.35
  -3   2  19 1089.05   55.49
  -2  -1 -19 1020.93   55.80
   2   1  19 1090.35   55.96
  -2  -1 -22  975.71   51.87
   2   1  22 1033.82   51.98
   2   1  22  989.33   51.98
  -1   3 -22  952.86   51.61
   2   1  25   93.16    7.60
  -1   3 -25   83.84    7.39
  -2  -1 -25   81.22    8.17
  -3   2  25   69.79    7.13
  -2  -1 -28  998.71   54.81
   2   1  28 1079.46   54.55
  -3   2  28 1052.00   54.34
  -1   3 -28  990.59   54.39
  -2  -1 -31  235.01   17.55
  -1   3 -31  267.18   16.87
   2   1  31  278.08   16.77
  -3   2  31  295.47   16.82
  -1   3 -34  857.24   44.54
  -2  -1 -34  784.40   44.91
   2   1  34  810.18   44.07
  -2  -1 -37   16.77   10.58
   2   1  37   -0.79    7.91
  -1   3 -37   -4.09    9.43
  -2  -1 -40  286.62   21.64
  -1   3 -40  311.66   20.33
  -2  -1 -43  164.64   17.29
  -1   3 -43  166.94   15.98
  -3   1 -46  496.94   31.65
  -3   1 -43  141.79   16.35
  -3   1 -40  322.20   22.37
   1   2 -37    8.02    8.65
   3  -1  37    6.55    8.02
  -3   1 -37   11.84   10.43
  -2   3  37    5.82    9.80
   1   2 -34  812.28   44.85
  -3   1 -34  781.05   45.64
   3  -1  34  907.38   45.11
  -2   3  34  829.46   45.38
  -3   1 -31  271.74   17.50
   1   2 -31  282.48   16.56
  -2   3  31  252.93   17.08
  -3   1 -28 1024.91   49.88
   1   2 -28 1040.94   49.20
  -2   3  28  934.26   49.62
  -1  -2  28  888.52   47.94
  -3   1 -25   64.03    7.60
  -2   3  25   86.25    7.60
   1   2 -25   65.50    6.60
  -3   1 -22  988.91   51.19
  -2   3  22  953.91   51.04
  -2   3  22  972.77   50.51
   1   2 -19 1057.87   54.23
  -3   1 -19 1096.75   54.81
  -2   3  19 1007.72   54.23
   1   2 -16 2628.03  131.05
   2  -3 -16 2541.89  131.26
  -2   3  16 2486.30  131.10
  -2   3  13   71.52    5.82
  -3   1 -13   93.43    5.92
   1   2 -13   97.78    5.19
   2  -3 -13  107.31    5.66
  -2   3  13   73.57    5.24
  -1  -2  13   75.35    4.72
  -2   3  10 2317.57  124.87
  -3   1 -10 2434.06  124.87
  -2   3  10 2392.82  124.71
  -1  -2  10 2472.41  124.39
   2  -3 -10 2486.82  124.81
  -1  -2   7  768.63   38.36
   2  -3  -7  685.00   38.62
  -2   3   7  765.70   38.62
   2  -3  -4 7506.83  389.74
   2  -3  -4 7624.47  389.74
  -1  -2   4 7655.38  389.58
   1   2  -4 7677.97  389.63
  -2   3   1  431.81   21.90
  -1  -2   1  428.09   21.85
   2  -3  -1  396.24   21.85
   1   2   2 4102.78  209.38
  -1  -2  -2 4010.40  209.49
   1   2   2 4219.47  209.54
  -2   3  -2 4019.63  209.44
   2  -3   2 4151.15  209.44
  -3   1   2 4071.50  209.44
  -1  -2  -5  125.55    6.81
   1   2   5  100.81    6.71
   1   2   5  118.37    6.92
   2  -3   5  113.49    6.76
  -3   1   5  112.08    6.55
   3  -1  -5  133.25    6.71
  -2   3  -5  125.49    6.81
  -3   1   8 3110.67  153.11
   1   2   8 3062.42  153.42
  -1  -2  -8 2944.99  153.42
   1   2   8 2993.83  153.53
  -2   3  -8 2900.87  153.32
   3  -1  -8 2902.18  153.21
  -1  -2 -11 2522.82  128.38
   1   2  11 2427.87  128.38
   3  -1 -11 2490.75  128.06
  -3   1  11 2541.58  128.01
   1   2  11 2479.22  128.43
  -3   1  14 2025.09  104.12
   1   2  14 2090.22  104.53
   1   2  14 1976.93  104.48
  -3   1  17  395.50   21.01
  -1  -2 -20 1666.47   89.13
  -3   1  20 1820.84   88.66
  -2   3 -20 1633.67   88.97
   1   2  20 1708.81   89.18
   1   2  23   74.93    7.18
   1   2  23   75.45    7.70
  -2   3 -23   95.57    7.70
  -1  -2 -26 1946.80   98.14
   1   2  26 1887.65   97.72
   1   2  26 1783.58   98.04
  -3   1  26 1869.15   97.41
  -2   3 -26 1942.14   97.93
  -1  -2 -29    8.07    7.28
   1   2  29   13.62    6.08
  -2   3 -29   10.37    6.92
   1   2  29   15.14    7.55
  -2   3 -32 1005.37   56.96
  -1  -2 -32  997.51   57.22
   1   2  32 1179.85   56.64
  -1  -2 -35  327.38   21.12
  -2   3 -35  321.62   20.64
  -1  -2 -38  292.96   20.44
  -2   3 -38  289.03   19.75
  -2   3 -41   79.85   12.84
  -2   3 -44  251.35   20.02
  -2   3 -47   75.14   15.09
  -3   0 -45   -9.69   14.57
  -3   0 -42  136.81   15.77
   0   3 -39  226.99   16.98
  -3   0 -39  245.22   18.50
   0   3 -36  303.86   20.02
  -3   0 -36  279.39   21.06
  -3   3  36  322.67   20.17
   3   0  33  106.79   10.06
   0   3 -33   93.27   10.01
  -3   0 -33  103.17   11.53
  -3   3  33  115.96   10.79
   0   3 -30  774.08   41.39
  -3   0 -30  755.53   42.18
   3   0  30  797.61   41.92
  -3   3  30  764.07   41.71
  -3   3  27   -3.98    3.72
  -3   3  27    2.88    6.03
  -3   0 -27    3.46    6.60
   0   3 -27   -0.84    5.66
  -3   3  24    6.34    3.35
   0   3 -24   10.27    4.87
  -3   0 -24   15.09    6.03
  -3   3  24   20.75    5.29
  -3   3  21    6.44    2.99
  -3   0 -21   12.47    4.98
  -3   3  21   -0.47    4.87
  -3   0 -18  113.91    7.86
   0   3 -18  113.18    7.13
  -3   3  18   99.61    6.55
  -3   3  15  769.36   40.40
   0   3 -15  761.29   40.19
   3  -3 -15  763.81   40.14
  -3   3  15  754.17   39.98
   0   3 -15  796.72   39.88
  -3   0 -12  584.82   30.76
  -3   3  12  553.27   30.71
   0   3 -12  597.65   30.23
   3  -3  -9  995.10   52.40
  -3   0  -9  994.62   52.35
   3  -3  -9  983.62   52.24
   0  -3   9 1051.74   52.19
   0   3  -9 1016.74   51.93
   3  -3  -6  503.44   26.36
  -3   0  -6  502.24   26.25
   3  -3  -6  503.55   26.25
   0  -3   6  509.42   26.20
   0  -3   6  497.94   25.94
   0  -3   3  926.45   46.90
  -3   3   3  869.71   47.21
  -3   0  -3  911.31   47.00
   0   3  -3  957.94   47.16
   0  -3   3  918.07   47.16
   3  -3  -3  877.88   47.21
  -3   0   0 9681.68  499.93
   0   3   0 9936.02  500.25
   3  -3   0 9828.34  500.25
  -3   3   0 9849.82  500.25
   0   3   3  827.63   43.49
   0  -3  -3  834.02   43.54
  -3   3  -3  839.21   43.49
  -3   0   3  839.63   43.18
   3  -3   3  849.79   43.44
   0   3   6  150.80    8.70
   0  -3  -6  137.65    8.75
  -3   3  -6  167.41    8.80
  -3   0   6  155.57    8.28
   0   3   9 1096.96   57.80
  -3   0   9 1114.25   57.17
   0  -3  -9 1103.66   57.85
   3   0  -9 1127.61   57.32
  -3   3  -9 1128.92   57.80
   0   3  12 1248.81   66.91
  -3   0  12 1314.72   66.34
   0   3  12 1282.18   66.96
   3   0 -12 1290.41   66.39
   3   0 -15  975.03   50.88
   0   3  15  982.94   51.46
  -3   0  15  999.65   50.83
   0  -3 -18    3.93    4.45
   0   3  18   -0.79    4.35
  -3   3 -18    7.07    4.30
  -3   0  18    3.30    2.72
   0  -3 -21   16.82    5.24
   0   3  21   24.78    5.55
   0   3  24   -1.73    5.97
  -3   3 -24    1.94    5.76
   0  -3 -24    7.91    5.82
   0   3  27    1.99    6.81
  -3   3 -27    9.80    6.71
  -3   3 -30  740.33   39.88
   0   3  30  719.17   40.08
   0   3  33   72.99   10.74
  -3   3 -33   97.93   10.74
   0   3  36  241.92   17.71
  -3   3 -36  229.61   17.29
  -3   3 -39  289.24   20.44
  -3   3 -42  263.30   20.07
  -3   3 -45    1.31   13.83
  -4   3 -43  184.08   17.87
  -4   3 -40   59.58   12.99
  -4   3 -37   18.97   11.00
  -1   4  37   -0.58   10.79
  -4   3 -34   10.17    9.96
  -1   4  34   10.27    9.69
  -1   4  34    6.60    6.65
  -1   4  31  217.51   15.77
  -4   3 -31  248.11   15.77
  -1   4  31  207.29   13.99
   3   1 -28 1212.34   65.18
  -4   3 -28 1261.64   66.18
  -1   4  28 1230.42   66.18
  -1   4  28 1309.07   65.50
  -1   4  25   29.29    6.86
  -4   3 -25   39.56    7.28
   3   1 -25   35.74    3.98
  -1   4  25   32.12    5.55
  -1   4  22 1043.77   56.64
   3   1 -22 1047.02   55.38
   3   1 -22 1092.45   55.70
  -4   3 -22 1113.62   56.69
  -1   4  22 1111.16   56.22
  -4   3 -19 1160.15   58.90
  -1   4  19 1134.95   58.90
   3   1 -19 1135.73   58.00
   3   1 -19 1102.72   57.74
  -4   3 -16  327.91   17.97
   3   1 -16  317.48   16.92
   3   1 -16  319.31   16.66
  -1   4  13  399.43   19.54
   1  -4 -13  352.27   19.60
   3   1 -13  351.54   18.55
  -1   4  10  921.32   45.80
   1  -4 -10  828.10   45.74
   3   1 -10  865.36   44.96
  -1   4  10  932.64   45.74
   3   1  -7  119.89    5.08
   1  -4  -7  130.31    6.24
  -4   3  -7  115.64    6.08
   3   1  -4  152.37    9.06
  -4   3  -4  154.37    9.54
  -3  -1   1   96.88    5.29
  -1   4   1   93.06    6.08
   1  -4  -1  116.11    6.24
   4  -3   1   77.76    6.13
  -4   3  -1  102.81    6.24
  -3  -1  -2 1577.24   76.50
   3   1   2 1454.26   76.50
   1  -4   2 1449.91   76.82
   4  -3  -2 1547.42   76.87
  -4   3   2 1440.58   76.82
   1  -4   2 1458.87   76.61
  -4   3   5   45.11    3.77
   4  -3  -5   41.39    3.72
  -3  -1  -5   43.86    3.30
   3   1   5   35.37    3.20
   1  -4   5   36.89    3.41
   1  -4   5   42.29    3.09
  -3  -1  -8 2904.85  149.96
   3   1   8 3009.28  150.02
   1  -4   8 3031.50  149.96
   4  -3  -8 2782.45  149.86
  -1   4  -8 2923.66  149.75
   4  -3  -8 2932.42  150.07
  -3  -1 -11 2370.97  120.46
   4  -3 -11 2310.71  120.46
   3   1  11 2372.80  120.57
   4  -3 -11 2324.96  120.25
  -1   4 -11 2348.38  120.15
   4  -3 -14  899.94   46.84
  -4   3  14  883.59   46.74
  -1   4 -14  906.54   46.42
  -4   3  17  201.47   11.32
  -3  -1 -17  198.17   11.74
   3   1  17  205.93   11.89
   4  -3 -17  187.06   10.69
  -1   4 -17  185.80   10.85
   3   1  20 1763.04   91.02
  -3  -1 -20 1798.26   90.91
  -1   4 -20 1723.22   90.12
  -4   3  23   20.38    5.08
  -1   4 -23    6.55    5.19
  -3  -1 -23    8.65    5.76
  -1   4 -23    9.96    4.14
   3   1  26   18.18    6.39
  -1   4 -26   21.33    6.29
  -3  -1 -26   23.21    6.97
  -4   3  26   19.91    5.92
   3   1  29   27.14    7.34
  -3  -1 -29    5.19    7.96
  -4   3  29   13.68    6.44
  -1   4 -29    6.29    6.71
  -3  -1 -32   -1.99    8.91
   3   1  32   10.58    7.91
  -1   4 -32    9.43    7.86
  -4   3  32   13.57    7.44
  -1   4 -35  246.17   17.76
  -3  -1 -35  263.25   19.13
   3   1  35  306.58   18.08
  -4   3  35  268.12   17.45
  -3  -1 -38   70.79   13.31
   3   1  38   96.26   11.21
  -1   4 -38  109.41   11.74
  -3  -1 -41   42.86   13.83
  -1   4 -41   69.79   12.10
  -3  -1 -44   17.24   14.30
  -4   2 -45   26.62   15.25
  -4   2 -42   15.41   13.31
  -4   2 -39  363.64   22.90
  -2   4  39  304.01   22.01
  -2   4  36    3.04    9.75
  -4   2 -36   13.57   10.48
  -2   4  33   57.38   10.22
  -4   2 -33   52.87   10.32
   2   2 -33   45.11    7.75
  -2   4  30   20.75    8.07
  -4   2 -30   42.39    8.91
   2   2 -30   31.44    6.50
  -2   4  30   13.10    5.50
  -2   4  27   26.51    7.07
  -4   2 -27   25.52    7.02
   2   2 -27   28.92    5.50
  -2   4  27   20.28    5.29
  -2   4  24  970.47   54.13
  -4   2 -24 1082.34   54.28
  -2   4  21   13.78    5.50
   2   2 -21   23.06    3.72
  -4   2 -21   17.34    5.66
   2   2 -18  627.05   32.38
  -2   4  18  622.18   33.17
  -4   2 -18  630.19   33.22
   2  -4 -18  597.81   32.96
   2   2 -15  683.33   34.69
   2  -4 -15  659.07   35.32
  -2  -2  15  667.92   34.32
  -2   4  15  655.50   35.11
  -2   4  12  366.63   20.96
  -2   4  12  367.00   20.75
  -2  -2  12  381.14   20.12
   2  -4 -12  423.64   21.01
   2   2 -12  401.27   20.17
   2   2  -9  620.24   32.07
  -2   4   9  622.12   32.70
  -2  -2   9  631.35   32.22
  -2   4   6  393.56   21.17
   2   2  -6  418.82   20.85
   2  -4  -6  402.47   21.22
  -2  -2   6  380.57   20.75
   2  -4  -3  699.41   35.00
   2   2  -3  663.10   34.48
   2  -4  -3  664.20   35.05
  -4   2  -3  677.77   35.05
   2   2   0  971.41   49.99
   2  -4   0  981.89   50.41
   2   2   0  975.18   50.30
   2  -4   0  991.17   50.30
  -4   2   0  945.79   50.35
  -2  -2  -3  748.09   37.10
  -2   4  -3  751.39   37.20
   2   2   3  697.11   37.05
   2   2   3  681.18   37.31
   2  -4   3  690.29   37.15
  -4   2   3  705.86   37.20
   4  -2  -3  738.34   37.31
  -4   2   6  394.98   21.06
  -2  -2  -6  404.20   21.06
   2   2   6  407.61   21.06
   2   2   6  397.39   21.33
   4  -2  -6  373.34   21.06
  -2   4  -6  413.79   21.06
   2  -4   6  399.96   21.06
  -2  -2  -9  639.94   33.64
   2   2   9  664.93   33.64
   2   2   9  656.03   33.85
  -2   4  -9  633.02   33.48
   4  -2  -9  625.53   33.48
  -2  -2 -12  387.96   21.17
  -4   2  12  417.77   20.85
   2   2  12  411.22   21.27
   4  -2 -12  384.55   20.54
   2   2  12  410.85   21.43
   4  -2 -12  382.51   20.96
  -2   4 -12  378.68   20.91
  -4   2  15  681.91   34.74
   4  -2 -15  678.71   34.90
   4  -2 -15  650.42   34.37
  -2   4 -15  672.22   34.90
   4  -2 -18  629.30   34.27
  -2  -2 -18  692.18   34.79
  -4   2  18  631.40   34.11
   2   2  18  644.39   34.79
   2   2  18  658.80   34.74
  -2   4 -18  669.13   34.32
  -2  -2 -21   16.77    5.45
   2   2  21   18.39    5.14
  -2   4 -21   14.62    5.19
   2   2  21   15.77    5.50
  -2  -2 -24 1016.11   55.65
   2   2  24 1135.84   55.70
  -2   4 -24  973.14   55.33
   2   2  24 1110.11   55.86
  -2  -2 -27   15.20    7.34
   2   2  27   26.67    6.50
  -4   2  27   19.33    5.55
   2   2  27   20.85    7.49
  -2   4 -27   22.85    6.86
  -2  -2 -30    3.14    7.86
   2   2  30   29.76    7.34
  -4   2  30   18.34    6.55
  -2   4 -30   23.47    7.60
   2   2  33   42.23    8.49
  -2   4 -33   57.27    9.69
  -2  -2 -36  -13.47   10.90
   2   2  36   -2.57    8.49
  -2   4 -36    1.83    9.64
  -2   4 -39  327.07   21.43
  -2  -2 -39  313.39   22.48
  -2   4 -42    8.23   11.95
  -2   4 -45    3.51   13.05
  -4   1 -44   16.45   14.46
  -4   1 -41   81.95   14.20
   4  -1  38  103.33   11.32
  -3   4  38   88.08   12.05
  -4   1 -38   76.29   13.20
   1   3 -35  270.43   17.13
  -4   1 -35  289.13   19.02
  -3   4  35  239.67   18.02
   4  -1  35  278.50   17.97
  -4   1 -32   14.51    9.17
  -3   4  32   18.02    8.33
   1   3 -32   11.27    6.86
  -4   1 -29   27.88    8.17
   1   3 -29    9.33    5.87
  -3   4  29   12.52    7.34
   1   3 -26   12.00    5.19
  -4   1 -26   24.73    7.02
  -3   4  26   18.86    6.65
  -1  -3  26   22.79    2.67
  -3   4  23    4.30    5.55
  -4   1 -23   18.76    5.92
  -1  -3  23   13.68    2.52
  -3   4  20 1677.22   90.60
   1   3 -20 1745.28   90.07
  -4   1 -20 1703.89   90.70
  -1  -3  20 1808.73   89.65
  -3   4  20 1758.85   90.12
   1   3 -20 1723.69   89.60
   1   3 -17  213.52   11.74
  -4   1 -17  224.84   12.58
  -3   4  17  190.26   11.79
  -1  -3  17  196.96   11.21
   3  -4 -17  216.98   12.16
   1   3 -17  216.82   11.00
   1   3 -14  899.26   46.74
   3  -4 -14  874.06   47.11
  -3   4  14  884.95   46.95
  -1  -3  14  933.37   46.63
  -4   1 -11 2258.26  121.30
  -1  -3  11 2415.77  120.94
   3  -4  -8 3042.19  153.47
  -4   1  -8 3008.13  153.37
   3  -4  -8 2922.20  153.42
   3  -4  -5   35.53    3.98
   3  -4  -5   32.43    3.56
   1   3  -5   40.66    3.41
   1   3  -2 1422.82   76.03
  -1  -3   2 1559.16   76.08
   3  -4  -2 1448.55   76.08
  -1  -3  -1   80.48    5.82
   3  -4   1  102.91    5.97
   1   3   1  105.32    5.97
  -3   4  -1   81.58    5.92
  -4   1   1  100.97    5.82
   1   3   4  150.44    9.54
  -1  -3  -4  226.41   10.06
  -4   1   4  146.30    9.48
  -3   4  -4  216.98    9.96
   3  -4   4  160.23    9.75
   1   3   7  111.08    6.03
  -4   1   7  124.87    5.66
   1   3   7  118.00    6.39
  -3   4  -7   72.41    5.92
   1   3  10  843.66   45.43
  -4   1  10  859.33   44.91
   1   3  10  840.73   45.53
  -3   4 -10  900.52   45.43
   4  -1 -10  911.05   45.11
  -4   1  13  359.87   19.28
  -3   4 -13  364.43   19.81
   4  -1 -13  379.99   19.49
  -4   1  16  327.65   16.66
  -1  -3 -16  294.90   17.50
   4  -1 -16  302.02   16.77
  -1  -3 -19 1220.20   61.78
   4  -1 -19 1233.56   60.99
   1   3  19 1161.93   61.62
  -4   1  19 1176.13   60.89
   1   3  19 1068.03   61.57
   4  -1 -22 1118.23   57.01
  -1  -3 -22 1111.58   57.95
   1   3  22 1044.87   57.69
  -3   4 -22 1133.90   57.80
  -4   1  22 1110.58   56.96
   1   3  22 1046.45   57.85
  -1  -3 -25   27.14    6.92
   1   3  25   41.13    6.50
   1   3  25   30.60    7.02
  -3   4 -25   30.34    6.92
  -1  -3 -28 1286.32   68.22
   1   3  28 1341.40   67.91
   1   3  28 1220.83   68.22
  -3   4 -28 1304.45   68.12
   1   3  31  230.03   15.67
  -3   4 -31  209.96   14.99
  -1  -3 -31  190.05   15.20
  -3   4 -34   -2.88    9.38
   1   3  34   -7.55   10.01
  -3   4 -37    9.80   10.43
  -3   4 -40   66.44   12.73
  -3   4 -43  154.21   16.51
  -3   4 -46   35.53   13.99
  -4   0 -43  221.43   19.75
  -4   0 -40  622.65   37.46
   4   0  40  631.66   36.05
  -4   4  40  648.74   36.26
  -4   0 -37   18.29   11.53
   4   0  37   39.93   10.17
   0   4 -37   38.67    9.59
  -4   4  37   25.88    9.69
   0   4 -34  355.05   22.48
  -4   0 -34  396.60   24.16
   4   0  34  420.76   23.58
  -4   4  34  375.49   23.00
   0   4 -31  261.21   16.51
  -4   0 -31  275.14   17.76
   4   0  31  271.16   17.50
  -4   4  31  255.18   16.98
  -4   0 -28 3660.02  184.28
   0   4 -28 3617.52  183.55
  -4   4  28 3437.85  183.76
  -4   0 -25    9.43    6.76
   0   4 -25    7.86    5.45
  -4   4  25   14.62    6.13
   0  -4  25   12.68    3.41
   0   4 -25   14.78    3.67
  -4   0 -22 3994.06  203.31
  -4   4  22 3806.94  203.04
   0  -4  22 4062.44  202.36
   0   4 -22 3906.24  202.26
  -4   4  19 1256.88   70.06
  -4   0 -19 1407.57   70.32
   4  -4 -19 1292.61   69.69
   0  -4  19 1404.69   69.48
   0   4 -19 1352.03   69.22
  -4   0 -16 2649.99  134.51
   4  -4 -16 2556.46  134.19
   0  -4  16 2693.22  133.98
   0   4 -16 2577.68  133.67
   4  -4 -13  432.08   22.95
   0  -4  13  439.31   22.74
   0   4 -13  426.31   22.37
   4  -4 -10 5294.06  271.11
  -4   0 -10 5259.95  270.95
   0  -4  10 5411.48  270.85
   4  -4 -10 5185.23  270.95
  -4   0  -7  127.17    7.65
   0  -4   7  126.49    7.60
   4  -4  -7  123.40    7.81
   4  -4  -7  126.07    7.96
   0  -4   7  135.82    7.13
  -4   4   4 1507.65   80.48
  -4   0  -4 1561.62   80.22
   0   4  -4 1629.85   80.48
   0  -4   4 1550.31   80.38
   0  -4   4 1556.86   80.06
   4  -4  -4 1561.36   80.54
  -4   0  -1   75.40    4.45
   0   4  -1   70.11    5.14
   4  -4  -1   78.28    5.34
  -4   4   1   69.27    5.34
  -4   0   2 6449.28  330.84
   0   4   2 6588.66  331.42
   0  -4  -2 6431.10  331.42
  -4   4  -2 6407.47  331.42
  -4   0   2 6544.49  331.16
   4  -4   2 6462.59  331.42
   0  -4  -5  148.34    8.49
   0   4   5  144.04    8.44
  -4   4  -5  129.37    8.44
  -4   0   5  136.76    7.81
   0   4   8 9625.19  503.97
  -4   0   8 9888.75  503.44
   0  -4  -8 9799.94  504.07
   0   4   8 9999.00  504.02
  -4   4  -8 9925.17  503.97
  -4   0  11 2104.78  106.74
   0  -4 -11 2059.15  107.68
   4   0 -11 2057.73  106.74
   4   0 -11 2131.67  107.00
  -4   4 -11 2076.86  107.52
  -4   0  14 4279.47  219.81
   4   0 -14 4328.25  219.92
   0   4  17  172.60   10.90
   4   0 -17  167.36    9.43
  -4   4 -20 5369.61  270.37
   0   4  20 5039.82  270.32
   4   0 -20 5310.40  269.38
   0   4  23   80.80    8.07
  -4   4 -23   78.02    8.23
   4   0 -23   81.48    5.76
  -4   4 -26  690.82   36.84
   0   4  26  641.93   36.94
   4   0 -26  678.92   35.32
   0   4  29   -0.47    8.12
  -4   4 -29    9.12    8.28
   0   4  29   -3.41    6.39
   0   4  32  364.85   22.58
  -4   4 -32  388.48   22.32
   0   4  32  339.02   21.06
  -4   4 -35  336.40   22.58
   0   4  35  354.32   22.85
   0   4  35  359.40   21.06
  -4   4 -38  841.41   47.05
   0   4  38  842.35   47.16
  -4   4 -41   25.73   12.99
  -4   4 -44  242.50   20.64
  -5   4 -42  208.65   19.07
  -5   4 -39  201.94   17.34
  -1   5  39  160.81   16.87
  -5   4 -36  223.53   18.08
  -1   5  36  254.97   18.34
  -1   5  36  230.60   15.77
  -5   4 -33   44.12   10.43
  -1   5  33   38.15   10.43
  -1   5  33   26.93    7.75
  -5   4 -30  805.47   44.22
  -1   5  30  800.07   44.33
  -1   5  30  812.75   43.33
  -1   5  27   27.67    7.96
  -5   4 -27   27.56    8.28
  -1   5  27   29.45    6.71
  -5   4 -24    9.85    6.71
  -1   5  24   -1.57    5.92
   4   1 -24    8.86    2.67
  -5   4 -21   15.67    6.39
  -1   5  21   23.74    6.18
  -1   5  21   32.80    5.55
   4   1 -21   16.56    2.52
  -1   5  18  102.75    8.65
  -1   5  18  124.76    8.38
  -1   5  15  801.12   43.75
  -1   5  15  854.04   43.75
   4   1 -12  611.85   31.49
  -4  -1   9  280.17   15.56
   4   1  -9  329.90   15.82
   4   1  -6  435.69   23.37
   1  -5  -6  432.23   24.00
  -5   4  -6  406.30   23.89
  -4  -1   6  472.53   23.21
   4   1  -3  585.76   29.55
  -1   5   3  578.32   29.81
  -5   4  -3  516.38   29.81
   1  -5   0 6623.56  336.92
  -4  -1   0 6617.48  336.55
   1  -5   0 6539.72  337.13
  -1   5   0 6630.58  337.13
  -5   4   0 6458.61  337.13
   5  -4   0 6577.60  337.13
  -4  -1  -3  129.74    7.70
   1  -5   3  145.61    8.33
   5  -4  -3  118.37    8.38
   1  -5   3  148.55    7.96
  -5   4   3  136.29    8.49
  -5   4   6  445.75   24.31
  -4  -1  -6  439.41   23.95
   1  -5   6  461.47   24.21
   5  -4  -6  464.67   24.37
   1  -5   6  463.25   23.84
  -4  -1  -9  494.06   27.46
   5  -4  -9  496.89   27.40
   1  -5   9  530.90   27.51
   1  -5   9  549.19   27.19
  -1   5 -12  534.36   27.98
   5  -4 -12  523.14   28.24
   1  -5  12  554.27   28.40
  -4  -1 -15  909.16   46.63
   1  -5  15  923.62   46.27
   5  -4 -15  835.33   46.16
  -1   5 -15  892.87   45.90
  -4  -1 -18  116.32    8.28
   5  -4 -18   97.98    8.12
   5  -4 -18  111.35    6.92
  -1   5 -18   95.52    6.65
   5  -4 -21   52.14    6.60
  -5   4  21   34.27    5.66
  -4  -1 -21   40.19    6.65
  -1   5 -21   42.86    6.03
   5  -4 -21   45.32    4.51
  -1   5 -21   49.41    4.45
   5  -4 -24   -6.29    6.50
  -4  -1 -24    9.69    6.71
  -1   5 -24    0.26    5.61
  -5   4  24    9.22    5.66
   4   1  24   20.07    6.92
  -1   5 -24    4.61    3.88
   5  -4 -27   11.32    7.18
   4   1  27    4.45    7.49
  -1   5 -27    5.40    6.60
  -5   4  27    7.55    6.08
  -4  -1 -27    0.84    7.55
   5  -4 -30  720.37   39.56
  -4  -1 -30  711.10   40.14
   4   1  30  785.92   40.29
  -1   5 -30  699.57   39.25
  -5   4  30  731.01   39.35
  -4  -1 -33    1.62   10.22
   5  -4 -33    5.66    8.91
   4   1  33   11.58    9.38
  -5   4  33   -3.35    8.17
  -1   5 -33    8.59    8.23
  -1   5 -36  274.57   17.92
   5  -4 -36  257.85   18.08
  -4  -1 -36  242.24   19.39
   4   1  36  266.13   18.65
  -5   4  36  273.62   17.55
  -4  -1 -39  207.81   18.60
   4   1  39  240.46   17.50
  -5   4  39  217.77   16.40
  -4  -1 -42  191.15   18.81
  -5   3 -44  229.09   20.38
  -5   3 -41   78.70   14.62
  -2   5  41  103.38   14.20
  -5   3 -38  251.41   19.28
  -2   5  38  237.26   18.65
  -5   3 -35  353.16   23.32
  -2   5  35  362.49   23.00
  -5   3 -32  764.60   43.96
  -2   5  32  793.26   43.96
  -2   5  32  819.25   42.70
  -2   5  29   21.64    8.59
  -5   3 -29   41.81    8.80
  -2   5  29   25.52    6.50
  -5   3 -26 1572.31   77.13
  -2   5  26 1400.97   76.82
  -2   5  26 1440.48   76.19
   3   2 -23  114.28    7.13
  -5   3 -23   95.57    9.17
  -2   5  23   95.00    9.17
  -2   5  23  112.50    8.17
  -2   5  20 1359.42   70.27
   3   2 -20 1341.50   69.11
  -5   3 -20 1365.29   70.27
  -2   5  20 1313.78   69.85
  -2   5  17  246.11   15.51
   3   2 -17  269.96   14.15
  -5   3 -17  268.33   15.61
   3   2 -14 1406.95   72.10
   3   2 -11 1810.36   91.64
   2  -5 -11 1720.02   92.43
  -2   5   8 2639.51  126.86
   3   2  -8 2390.30  126.33
  -5   3  -8 2441.08  126.86
  -2   5   5  190.62   10.43
   2  -5  -5  170.50   10.37
  -5   3  -5  172.86   10.53
   2  -5  -2 2125.53  104.64
   3   2  -2 2047.20  104.06
   3   2  -2 2001.56  104.53
   2  -5  -2 2017.80  104.69
  -5   3  -2 1941.83  104.69
   3   2   1  287.82   14.72
   3   2   1  260.37   15.20
   2  -5   1  281.43   15.35
   2  -5   1  276.51   15.09
  -5   3   1  280.64   15.30
   5  -3  -1  274.83   15.35
  -3  -2  -4 4535.54  220.96
   3   2   4 4234.72  220.96
   3   2   4 4246.98  221.28
   2  -5   4 4242.95  221.28
   5  -3  -4 4428.80  221.23
  -5   3   4 4211.19  221.17
   2  -5   4 4271.82  221.07
  -5   3   7  727.13   35.74
  -2   5  -7  617.72   35.47
  -3  -2  -7  623.80   35.53
   3   2   7  735.99   35.68
   3   2   7  745.99   36.00
   2  -5   7  718.38   35.79
   2  -5   7  730.90   35.58
   5  -3  -7  602.48   35.63
   3   2  10 2163.73  110.35
  -3  -2 -10 2147.70  110.30
  -2   5 -10 2154.51  110.14
   5  -3 -10 2108.66  110.35
   5  -3 -13  191.20    9.80
  -2   5 -13  188.84   10.11
   5  -3 -13  176.37   10.43
  -5   3  16 1250.17   66.49
  -3  -2 -16 1327.14   67.02
   3   2  16 1233.77   67.02
   3   2  16 1333.64   67.23
  -2   5 -16 1300.94   66.49
  -3  -2 -19  786.18   39.72
   3   2  19  718.22   39.61
   5  -3 -19  730.33   38.46
   3   2  19  708.63   39.77
  -2   5 -19  773.71   38.93
  -3  -2 -22 1131.17   60.68
   5  -3 -22 1159.31   60.21
  -2   5 -22 1123.58   60.42
   3   2  22 1168.01   60.83
   3   2  22 1244.98   60.94
  -2   5 -22 1124.20   59.79
  -3  -2 -25   58.16    8.07
   5  -3 -25   53.29    7.07
   3   2  25   61.93    8.07
  -5   3  25   57.85    6.34
   3   2  25   57.95    8.23
  -2   5 -25   41.13    7.34
  -3  -2 -28  589.01   30.91
   5  -3 -28  598.39   29.97
   3   2  28  490.60   30.29
  -2   5 -28  579.26   30.29
  -5   3  28  484.37   29.45
  -3  -2 -31  187.74   14.20
   5  -3 -31  189.63   13.05
   3   2  31  175.11   13.89
  -2   5 -31  169.93   13.26
  -5   3  31  174.96   12.31
  -3  -2 -34  772.51   42.23
   5  -3 -34  736.56   40.98
   3   2  34  771.56   41.76
  -2   5 -34  762.55   41.60
  -5   3  34  743.64   40.71
  -3  -2 -37   13.89   11.58
   3   2  37    6.44    9.64
  -2   5 -37   -6.65   10.27
  -3  -2 -40  289.81   21.06
  -2   5 -40  273.41   19.65
   3   2  40  259.90   18.97
  -5   2 -43  159.24   17.82
  -5   2 -40  266.08   21.01
   5  -2  40  284.63   19.07
  -3   5  40  259.00   19.86
  -3   5  37    9.01   11.00
  -5   2 -37   -2.99   11.58
  -5   2 -34  750.66   41.55
  -3   5  34  727.03   40.98
  -5   2 -31  184.60   14.72
  -3   5  31  191.04   12.16
  -3   5  31  182.24   14.30
  -5   2 -28  497.05   29.45
   2   3 -28  478.76   27.93
  -3   5  28  570.25   28.24
  -3   5  28  533.52   29.34
  -3   5  25   45.90    5.82
  -3   5  25   53.13    7.81
  -5   2 -25   53.45    7.65
  -3   5  22 1082.02   59.63
   2   3 -22 1177.55   58.69
  -3   5  22 1077.99   59.05
  -5   2 -22 1174.51   59.84
  -3   5  19  794.57   39.82
   2   3 -19  707.32   38.62
  -2  -3  19  753.54   38.20
  -5   2 -19  721.31   39.67
  -3   5  16 1326.78   67.80
  -2  -3  16 1299.06   66.70
   2   3 -16 1279.83   66.86
  -5   2 -16 1328.51   67.75
   2   3 -13  135.19    8.49
   3  -5 -13  143.94    9.64
  -2  -3  10 2117.62  107.00
   3  -5 -10 2020.58  107.52
   3  -5  -7  698.89   36.05
   2   3  -7  736.35   35.68
  -2  -3   7  615.21   35.53
   3  -5  -7  724.14   36.05
   3  -5  -4 4205.85  218.50
  -2  -3   4 4360.27  218.29
   2   3  -4 4188.19  218.34
   3  -5  -4 4179.60  218.55
  -5   2  -4 4377.09  218.55
   2   3  -1  274.93   14.62
   3  -5  -1  295.58   15.25
  -2  -3   1  263.67   14.99
  -5   2  -1  271.11   15.14
   3  -5  -1  276.40   15.09
  -3   5  -2 2000.20  104.12
   2   3   2 2009.11  103.85
   2   3   2 2063.44  104.22
   3  -5   2 2057.31  104.12
  -5   2   2 2000.67  104.06
   2   3   5  170.19   10.01
   2   3   5  177.89   10.43
   3  -5   5  170.98   10.22
   5  -2  -5  188.21   10.22
  -5   2   5  174.49   10.11
  -3   5  -5  183.71   10.27
  -5   2   8 2390.72  127.07
   2   3   8 2409.32  127.22
   5  -2  -8 2552.79  127.17
  -3   5  -8 2565.00  127.22
  -3   5 -11 1819.95   93.16
   5  -2 -11 1795.01   93.01
  -2  -3 -14 1347.26   70.00
  -5   2  14 1411.08   69.43
   5  -2 -14 1315.51   69.11
   2   3  14 1434.30   70.27
  -3   5 -14 1345.95   69.74
   5  -2 -14 1288.47   69.58
  -2  -3 -17  256.75   15.35
  -5   2  17  277.97   14.36
   2   3  17  253.61   15.41
   2   3  17  296.73   15.61
  -3   5 -17  246.69   14.78
   5  -2 -17  241.98   14.62
  -2  -3 -20 1390.91   68.59
   2   3  20 1367.18   68.69
  -5   2  20 1267.67   67.59
   2   3  20 1265.26   68.54
  -2  -3 -23   77.81    8.75
  -3   5 -23   88.71    8.75
   2   3  23  122.72    9.38
   2   3  23  116.11    8.91
  -2  -3 -26 1506.03   79.02
  -5   2  26 1509.28   77.92
   2   3  26 1520.23   79.12
  -3   5 -26 1525.57   78.81
   2   3  26 1595.95   78.96
  -3   5 -26 1454.05   78.13
   5  -2 -26 1470.09   78.02
   5  -2 -29   25.78    6.24
  -2  -3 -29   16.61    8.54
   2   3  29   39.14    8.91
  -5   2  29   17.76    5.76
  -3   5 -29   23.00    8.28
   2   3  29   13.83    7.65
  -3   5 -29    8.54    6.18
  -2  -3 -32  889.04   44.01
  -3   5 -32  850.79   43.54
   2   3  32  720.63   43.86
   2   3  32  796.72   43.23
  -3   5 -32  745.94   42.18
  -3   5 -35  383.61   23.74
  -3   5 -38  238.94   18.02
  -3   5 -41  129.53   14.57
  -3   5 -44  199.22   18.29
  -5   1 -42  140.64   18.18
  -4   5  42  205.35   16.56
  -5   1 -39  215.83   19.02
   5  -1  39  235.11   17.61
  -4   5  39  231.23   17.55
  -5   1 -36  285.83   20.02
   5  -1  36  282.69   19.02
  -4   5  36  252.98   18.81
  -5   1 -33   11.63   10.06
  -4   5  33    1.78    9.01
  -4   5  30  690.61   40.40
  -5   1 -30  759.25   41.03
   1   4 -30  767.84   39.67
   1   4 -27   18.55    5.50
  -4   5  27    4.51    6.97
  -5   1 -27   11.11    7.55
  -5   1 -24   12.63    6.81
  -4   5  24   -0.68    6.29
  -1  -4  24    9.96    2.78
   1   4 -21   39.77    4.98
  -5   1 -21   35.26    6.44
  -4   5  21   42.39    6.34
  -1  -4  21   50.35    3.88
  -4   5  18   98.93    8.33
   1   4 -18  114.96    7.18
  -5   1 -18  124.76    8.49
  -1  -4  18  105.53    6.65
   4  -5 -18  106.68    7.86
  -5   1 -15  934.26   47.63
  -1  -4  15  893.02   46.84
  -1  -4  12  519.16   26.78
   4  -5 -12  496.58   27.25
  -5   1  -9  530.17   27.19
   4  -5  -9  493.07   27.25
  -5   1  -6  474.78   24.42
  -1  -4   6  451.25   24.37
   1   4  -6  457.75   24.42
   4  -5  -6  445.18   24.57
  -1  -4   6  465.30   23.89
  -1  -4   3  134.24    8.28
   1   4  -3  146.77    8.44
   4  -5  -3  139.69    8.54
   4  -5  -3  137.23    8.65
  -4   5   0 6494.45  334.04
   1   4   0 6602.23  334.04
  -1  -4   0 6452.27  333.99
  -5   1   0 6522.11  333.88
   4  -5   0 6557.90  333.99
   1   4   3  547.40   29.50
   1   4   3  538.55   29.76
  -1  -4  -3  605.15   29.87
   4  -5   3  560.92   29.76
  -4   5  -3  581.31   29.87
  -5   1   3  554.79   29.50
   1   4   6  430.03   23.79
  -1  -4  -6  466.97   24.10
  -4   5  -6  446.64   23.95
   4  -5   6  464.93   24.00
  -5   1   6  435.17   23.53
   1   4   9  309.41   16.40
  -5   1   9  332.73   15.98
   5  -1  -9  283.53   15.98
  -5   1  12  641.83   31.23
  -4   5 -12  564.96   32.02
   5  -1 -12  559.61   31.54
   1   4  15  852.36   46.27
  -5   1  15  927.13   45.27
   1   4  15  941.70   46.48
   5  -1 -15  789.27   45.53
  -5   1  18  101.08    6.18
   1   4  18   87.92    8.02
   1   4  18  107.99    8.23
   5  -1 -18   97.57    6.60
   5  -1 -21   20.80    4.09
   1   4  21   12.68    6.08
  -5   1  21   15.61    3.51
   1   4  21   14.04    5.71
  -4   5 -21   22.16    5.61
  -4   5 -24   11.84    6.81
   1   4  24    2.41    6.92
  -5   1  24   10.11    3.93
   5  -1 -24    8.28    4.30
  -4   5 -24   17.87    6.13
   1   4  27   35.95    8.23
  -4   5 -27   32.80    8.12
  -4   5 -27   38.15    7.28
   1   4  30  782.36   42.29
  -4   5 -30  826.01   42.13
  -4   5 -30  712.67   41.08
  -4   5 -33   48.57   10.37
   1   4  33   39.67   10.90
  -4   5 -33   26.99    8.23
  -4   5 -36  249.89   18.23
   1   4  36  253.82   18.97
   1   4  36  238.10   16.92
  -4   5 -39  164.74   15.93
  -4   5 -42  183.76   17.71
  -4   5 -45   -0.63   14.20
  -5   0 -41   28.03   14.15
   5   0  41   35.26   12.16
  -5   5  41   21.01   11.21
  -5   0 -38   83.84   14.62
   5  -5 -38  101.18   13.20
   5   0  38  109.04   12.89
  -5   5  38   85.67   12.10
   5  -5 -35  394.09   25.05
  -5   0 -35  403.52   25.73
   5   0  35  435.06   25.62
  -5   5  35  398.65   24.52
   5  -5 -32   11.11    9.27
   5   0  32   37.78   10.17
  -5   0 -32   17.76    9.96
  -5   5  32    0.42    8.49
   0   5 -32   17.19    7.70
   5  -5 -29    5.34    8.28
   5   0  29    0.52    8.65
  -5   5  29    2.57    7.44
  -5   0 -29   13.15    8.38
   0   5 -29   11.27    6.60
   0   5 -26   -5.45    6.13
  -5   0 -26    6.34    7.49
  -5   5  26   -4.09    6.76
   5  -5 -26    4.93    7.49
  -5   5  23  177.47   11.68
  -5   0 -23  183.50   12.10
   5  -5 -23  180.04   12.05
   0   5 -23  173.65   10.95
   5  -5 -23  170.92   10.64
   0  -5  23  182.40   10.06
   0   5 -23  155.94    9.33
   0   5 -20 1515.62   81.11
   5  -5 -20 1692.36   82.58
  -5   5  20 1648.29   82.37
  -5   0 -20 1647.92   82.53
   0  -5  20 1628.12   81.64
   5  -5 -20 1592.17   81.95
  -5   0 -17  106.47    8.54
  -5   5  17  116.74    8.44
   5  -5 -17  118.58    8.86
   5  -5 -17  115.28    7.86
   0  -5  17  110.35    7.28
   5  -5 -14  606.35   33.06
  -5   0 -14  599.70   32.80
   0  -5  14  632.29   32.43
   5  -5 -14  620.08   32.70
   5  -5 -11  858.96   46.90
   0  -5  11  934.37   46.79
  -5   0  -8 3038.84  155.15
   0  -5   8 3054.92  155.26
   5  -5  -8 2870.85  155.36
   0  -5   8 3068.86  154.78
  -5   0  -5  110.98    7.18
   0  -5   5  119.10    7.55
   0  -5   5  128.43    7.02
  -5   5   2  530.58   30.02
   0   5  -2  572.50   29.97
  -5   0  -2  576.43   29.40
  -5   5  -1    9.22    3.98
  -5   0   1    7.18    1.94
   0  -5  -1    2.99    3.41
   0   5   1    4.03    3.41
  -5   0   4    9.59    1.57
  -5   5  -4   12.94    4.24
  -5   0   4   15.56    2.88
   0   5   7  622.02   33.59
  -5   0   7  643.19   33.06
  -5   0  10  440.51   22.74
   5   0 -10  429.25   22.64
   0   5  13  162.07   10.06
   0  -5 -13  169.19   10.32
   0   5  16  391.21   22.32
   0   5  16  428.51   22.32
  -5   5 -16  390.63   22.16
   5   0 -16  394.82   21.01
   0   5  19  317.64   18.65
   0   5  19  323.77   18.44
  -5   5 -19  316.01   18.34
   5   0 -19  316.64   16.98
   0   5  22  788.91   43.07
  -5   5 -22  829.10   43.23
   0   5  22  852.05   42.91
   5   0 -22  784.77   41.50
  -5   5 -22  787.18   42.76
  -5   5 -25   22.85    7.86
   0   5  25    8.28    6.39
  -5   5 -25   21.95    7.07
  -5   5 -28 1117.97   59.84
   0   5  28 1106.18   60.00
   0   5  28 1178.33   59.37
  -5   5 -28 1072.07   59.21
  -5   5 -31   73.20   10.90
   0   5  31   62.83   10.95
  -5   5 -31   52.08    9.38
   0   5  31   59.21    8.96
   0   5  34    7.55   10.90
  -5   5 -34    5.40   10.43
  -5   5 -34   14.83    9.43
   0   5  34   -1.68    8.65
  -5   5 -37   14.93   12.52
   0   5  37   54.91   12.73
   0   5  37   38.46    9.59
  -5   5 -37   28.19   10.06
   0   5  40   57.06   14.36
  -5   5 -40   61.31   14.10
  -5   5 -43  192.35   18.81
  -6   5 -41   39.25   14.25
  -1   6  41    8.91   13.89
  -6   5 -38  183.76   17.34
  -1   6  38  196.07   17.19
  -6   5 -38  136.97   14.93
  -6   5 -35  236.26   18.18
  -1   6  35  238.15   18.34
  -1   6  35  218.40   15.82
  -6   5 -35  221.54   17.19
  -1   6  32  578.58   36.99
  -1   6  32  671.85   36.05
  -6   5 -32  617.20   36.47
  -6   5 -29   19.39    9.38
  -1   6  29   14.30    7.44
  -6   5 -26 1156.01   60.94
  -1   6  26 1076.26   60.73
  -1   6  26 1245.93   60.52
  -6   5 -26 1077.83   60.52
  -1   6  23   92.95   10.01
  -6   5 -23  106.47   10.17
  -1   6  23  108.62    9.33
  -6   5 -23   96.05    9.64
  -1   6  20  946.36   53.18
  -1   6  20 1035.44   53.03
  -6   5 -20 1018.78   53.08
  -1   6  17  135.34   10.37
  -1   6  17  150.75   10.37
   1  -6 -17  145.14   10.74
  -6   5 -17  151.80   10.48
  -1   6  14 1080.08   55.80
   1  -6 -14 1025.80   55.86
  -1   6  14 1112.31   55.75
  -6   5 -14 1017.63   55.70
  -1   6  11 1016.11   53.39
  -1   6  11 1059.13   53.50
   1  -6 -11  981.37   53.55
  -6   5 -11 1010.87   53.45
  -1   6   8 1583.79   85.57
   1  -6  -8 1624.97   85.67
   5   1  -8 1763.52   84.89
  -5  -1   8 1603.44   84.68
   5   1  -5   93.32    6.13
  -5  -1   5   92.90    5.87
  -5  -1   2 1619.73   82.95
   5   1  -2 1616.33   83.58
  -5  -1  -1  112.55    6.65
   1  -6   1  118.37    7.39
  -5  -1  -4 3477.10  180.35
   1  -6   4 3573.98  180.46
  -5  -1  -7  689.72   35.79
   1  -6   7  678.19   35.63
   6  -5 -10 1079.51   61.31
   1  -6  10 1257.03   60.99
   6  -5 -10 1171.10   61.67
  -5  -1 -13   78.02    6.39
   6  -5 -13   74.35    6.86
   6  -5 -13   62.41    5.76
  -5  -1 -16 1468.62   76.29
  -6   5  16 1458.35   76.13
   6  -5 -16 1440.38   75.87
   6  -5 -16 1511.53   76.45
  -1   6 -19  351.70   19.39
  -5  -1 -19  367.84   20.91
  -6   5  19  403.73   20.64
   6  -5 -19  358.40   20.02
   6  -5 -19  370.51   20.91
  -6   5  22  716.23   36.99
  -5  -1 -22  695.95   37.46
   6  -5 -22  699.25   36.31
   5   1  22  808.45   38.36
   6  -5 -22  687.57   37.36
  -1   6 -22  648.48   35.79
   6  -5 -25   42.23    8.12
   5   1  25   46.37    8.91
  -1   6 -25   38.09    7.02
  -5  -1 -25   42.81    8.28
  -6   5  25   49.99    7.28
   6  -5 -28  479.02   26.99
  -5  -1 -28  495.32   27.67
  -6   5  28  444.70   26.57
   5   1  28  513.19   28.03
  -1   6 -28  454.40   26.57
   6  -5 -31  152.58   12.26
   5   1  31  125.91   12.94
  -1   6 -31  117.90   10.95
  -5  -1 -31  114.65   12.94
  -6   5  31  118.89   10.85
   6  -5 -34  505.17   31.91
  -5  -1 -34  584.97   33.22
  -1   6 -34  530.17   31.60
   5   1  34  624.33   33.22
  -6   5  34  583.35   31.65
   6  -5 -37   13.20   10.64
  -5  -1 -37   17.03   12.31
   5   1  37   27.25   11.37
  -6   5  37    6.29    9.59
  -5  -1 -40  138.49   17.61
   5   1  40  186.01   16.61
  -6   4 -43   72.52   15.98
  -2   6  43  123.50   16.24
  -6   4 -40   37.62   13.83
  -2   6  40   24.99   13.20
  -6   4 -37    8.12   12.31
  -2   6  37    4.82   12.05
  -6   4 -34  220.39   17.19
  -2   6  34  225.63   17.29
  -2   6  34  202.26   14.57
  -2   6  31  128.53   13.47
  -2   6  31  144.57   11.53
  -6   4 -28   79.70   10.06
  -2   6  28   63.51    8.02
  -2   6  25   77.65    9.22
  -6   4 -25   77.65    9.43
  -2   6  25   65.81    7.75
  -6   4 -22   44.33    7.65
  -2   6  22   48.94    7.55
  -2   6  22   39.98    6.44
  -2   6  19  552.54   33.22
  -6   4 -19  655.66   33.48
   2  -6 -19  607.35   33.33
  -2   6  19  630.93   33.01
  -2   6  16  552.17   30.13
  -2   6  16  560.19   29.81
   2  -6 -16  537.87   30.08
  -2   6  13   89.02    7.39
   2  -6 -13   96.05    7.65
  -2   6  13   80.22    7.18
  -6   4 -13  101.55    7.91
   4   2 -10   57.11    4.09
  -2   6  10   60.10    5.61
  -4  -2   7  349.86   18.23
   4   2  -4 2647.58  135.97
   2  -6  -1  141.53    8.91
   4   2  -1  146.77    8.75
  -4  -2  -2  135.19    7.23
   4   2   2  121.04    7.23
   4   2   2  123.50    7.91
   2  -6   2  110.35    7.65
   4   2   5   23.37    3.51
   2  -6   5   24.68    3.72
   4   2   8  110.35    7.44
   2  -6   8  107.68    7.28
  -2   6 -11 1391.02   69.11
   6  -4 -11 1247.76   69.06
   4   2  11 1417.90   69.90
  -4  -2 -14  218.08   12.79
   4   2  14  213.42   12.89
   4   2  14  207.86   13.20
   6  -4 -14  199.79   12.00
  -2   6 -14  226.05   12.10
  -4  -2 -17  197.33   12.52
   4   2  17  222.69   12.84
   4   2  17  211.22   13.10
  -2   6 -17  184.08   11.48
   6  -4 -17  200.11   12.47
  -4  -2 -20  134.66    9.80
   4   2  20  114.86    9.96
   6  -4 -20  122.77    7.81
   4   2  20  117.11   10.22
  -2   6 -20  127.96    8.23
   6  -4 -20  140.43    9.48
  -2   6 -23   25.52    4.82
  -4  -2 -23   25.78    7.44
   6  -4 -23   41.71    6.60
   4   2  23   48.42    7.81
  -2   6 -23   38.04    7.02
  -6   4  23   30.76    5.82
  -4  -2 -26  978.54   52.19
  -2   6 -26  998.13   51.77
  -6   4  26  936.36   51.19
   4   2  26 1006.94   52.56
   6  -4 -26  968.01   51.61
  -4  -2 -29   19.75    9.01
   6  -4 -29   29.45    7.96
   4   2  29   26.72    8.91
  -2   6 -29   22.58    7.96
  -6   4  29   25.05    6.76
  -4  -2 -32  255.23   18.23
  -6   4  32  240.72   16.09
  -2   6 -32  240.35   16.77
   4   2  32  304.59   18.29
   6  -4 -32  241.82   16.66
  -4  -2 -35  158.92   15.51
   4   2  35  153.00   14.67
  -6   4  35  151.43   12.58
  -2   6 -35  178.15   13.99
  -4  -2 -38   78.02   14.15
   4   2  38   81.11   12.58
  -2   6 -38   71.05   11.95
  -4  -2 -41   41.55   14.57
   4   2  41   32.85   11.95
  -6   3 -42  162.59   17.66
  -3   6  42  149.02   16.92
  -6   3 -39  325.55   23.00
  -3   6  39  294.58   21.95
  -6   3 -36  297.67   21.54
  -3   6  36  312.71   21.17
  -6   3 -33   91.28   12.47
  -3   6  33   92.80   11.79
  -3   6  30  479.97   27.40
  -6   3 -30  556.47   29.19
  -3   6  30  463.46   28.77
  -3   6  27   16.03    6.29
  -3   6  27    5.76    8.02
  -6   3 -27   -8.59    8.33
  -3   6  24 1463.43   76.13
  -3   6  24 1452.95   75.51
  -6   3 -24 1424.81   76.19
   3   3 -21   24.05    3.35
  -3   6  21    8.38    5.45
   3  -6 -21   22.74    6.18
  -6   3 -21   14.15    6.71
  -3   6  21   20.54    6.60
   3   3 -18 1646.51   84.99
  -3   6  18 1630.42   86.40
   3  -6 -18 1632.94   86.25
  -3   6  18 1706.51   86.04
  -6   3 -18 1698.33   86.35
   3   3 -15  639.94   32.80
  -3   6  15  624.74   34.27
  -3   6  15  630.51   33.95
   3  -6 -15  616.88   34.22
  -6   3 -15  657.81   34.27
   3   3 -12  992.89   50.83
   3   3  -9  774.97   40.29
   3   3  -6 1819.90   94.53
   3   3  -6 1955.08   95.16
   3   3  -3  490.60   25.41
   3   3   0 2319.25  117.74
   3   3   0 2245.53  118.21
  -6   3   0 2269.37  118.26
   3  -6   0 2329.31  118.21
   3   3   3  479.39   24.89
  -6   3   3  464.67   25.31
   3  -6   3  470.85   25.20
   3   3   6 2004.81  105.27
  -3   6  -6 2105.73  105.43
   3  -6   6 2033.52  105.37
   6  -3  -6 2106.72  105.48
  -6   3   6 1998.21  105.37
  -6   3   9  750.50   37.73
   3   3   9  726.71   37.73
   3   3   9  724.62   38.15
  -3   6  -9  683.69   37.67
   6  -3  -9  710.73   37.78
   3   3  12 1604.80   82.89
  -3   6 -12 1585.20   82.27
  -3  -3 -15  669.18   34.84
  -6   3  15  652.88   34.16
   3   3  15  669.81   34.95
   3   3  15  709.16   35.26
   6  -3 -15  640.73   33.90
  -3   6 -15  614.68   34.37
  -6   3  18 1672.87   84.89
  -3  -3 -18 1666.89   85.67
   6  -3 -18 1604.80   84.52
   3   3  18 1765.30   86.04
   3   3  18 1626.86   85.78
   6  -3 -21    2.93    5.29
  -3  -3 -21   13.62    6.34
   3   3  21   23.21    6.60
   3   3  21   25.83    6.81
  -3  -3 -24 1452.06   77.60
  -3   6 -24 1476.95   77.50
   3   3  24 1407.47   77.65
   3   3  24 1573.78   77.92
   6  -3 -24 1485.70   76.92
  -3  -3 -27   14.78    8.12
   6  -3 -27   23.84    6.71
  -3   6 -27    8.02    7.49
   3   3  27    3.77    8.28
  -6   3  27    8.12    5.40
   3   3  27    3.72    7.81
  -3   6 -27   10.01    5.82
  -3  -3 -30  525.66   29.45
  -6   3  30  514.34   27.46
  -3   6 -30  445.33   28.45
   3   3  30  521.89   29.61
   3   3  30  531.06   29.08
   6  -3 -30  480.13   27.77
  -3  -3 -33   77.65   11.63
   3   3  33   93.58   11.48
  -3   6 -33   72.94   11.06
   3   3  36  281.48   19.44
  -3   6 -36  281.22   19.60
  -3   6 -39  258.11   19.23
  -3   6 -42  131.41   15.41
   4  -6 -44   57.59   14.67
  -4   6  44   52.66   13.94
   6  -2  41   42.81   12.26
  -4   6  41   30.02   12.79
  -6   2 -41   45.43   14.51
   6  -2  38   87.30   13.31
  -4   6  38   89.60   12.99
  -6   2 -38   95.31   14.46
  -4   6  35  163.64   14.41
  -6   2 -35  139.06   15.25
  -6   2 -32  265.61   18.29
  -4   6  32  229.77   17.19
  -6   2 -29   16.72    8.86
  -4   6  29   21.01    8.59
  -4   6  26  980.53   51.87
  -6   2 -26  956.06   51.93
   4  -6 -23   29.81    6.39
  -4   6  23   31.75    7.39
  -6   2 -23   42.13    7.39
   2   4 -23   34.27    4.66
  -4   6  20  126.12    9.75
  -2  -4  20  115.12    6.81
   4  -6 -20   96.78    8.86
  -6   2 -20  129.32    9.59
   2   4 -20  124.50    7.39
  -4   6  17  197.28   12.68
  -2  -4  17  201.16   10.90
  -6   2 -17  197.80   12.73
   2   4 -17  194.76   11.00
   4  -6 -14  186.49   12.47
  -2  -4  14  211.16   11.21
  -6   2 -14  193.66   12.42
   4  -6 -11 1372.73   71.05
  -2  -4  11 1360.26   70.37
   4  -6  -8  123.82    8.65
   2   4  -8  127.69    7.75
  -2  -4   8  116.69    7.55
  -2  -4   8  124.97    6.60
  -2  -4   5   33.12    3.72
   2   4  -5   26.67    3.88
   2   4  -2  123.40    7.07
  -2  -4   2  124.50    7.60
   2   4  -2  121.93    7.75
  -6   2  -2  106.00    7.86
   2   4   1  132.04    7.44
  -4   6  -1  116.27    8.12
  -2  -4  -1  116.85    7.91
  -6   2   1  131.21    8.02
   2   4   1  117.58    8.02
  -4   6  -4 2438.09  126.12
   2   4   4 2473.93  125.86
  -6   2   4 2431.49  125.97
   2   4   7  333.20   18.13
  -4   6  -7  341.32   18.39
  -6   2   7  323.04   18.02
  -6   2  10   53.13    4.82
   2   4  10   48.21    5.71
   6  -2 -10   60.31    5.14
  -6   2  13   88.82    5.55
   2   4  13   87.14    7.23
   2   4  13   89.39    7.34
   6  -2 -13   82.21    6.39
  -6   2  16  558.30   28.56
   2   4  16  512.09   29.61
   2   4  16  554.22   29.92
   6  -2 -16  543.68   29.03
  -6   2  19  601.27   31.44
   2   4  19  585.55   32.75
   2   4  19  615.99   32.96
   2   4  22   36.05    7.65
  -6   2  22   40.98    4.66
   2   4  22   30.60    7.23
  -4   6 -22   50.46    6.71
  -4   6 -25   70.37    8.96
   2   4  25   76.08    9.22
   2   4  25   77.86    8.91
  -4   6 -25   61.31    7.65
   2   4  28   49.36    9.64
  -4   6 -28   62.09    9.48
   2   4  28   48.99    8.96
  -4   6 -28   62.25    7.81
   2   4  31  131.78   13.36
  -4   6 -31  145.04   12.94
  -4   6 -31  137.34   10.95
  -4   6 -34  236.47   16.77
   2   4  34  205.87   17.66
  -4   6 -37   13.15   11.42
  -4   6 -40   35.32   13.10
   2   4  40   25.52   10.85
  -4   6 -43   91.23   14.99
  -5   6  43   89.34   13.83
   5  -6 -40  136.81   15.67
   6  -1  40  137.55   15.61
  -6   1 -40  160.34   17.40
  -5   6  40  152.11   15.25
   5  -6 -37   17.61   12.16
   6  -1  37   22.95   11.48
  -5   6  37   -4.03   10.74
  -6   1 -37   25.88   12.89
  -6   1 -34  581.04   33.38
   5  -6 -34  550.23   33.06
   6  -1  34  641.46   33.69
  -5   6  34  511.83   32.43
   5  -6 -31  133.14   12.79
  -5   6  31  108.57   11.84
  -6   1 -31  130.16   13.31
  -6   1 -28  501.87   27.88
   5  -6 -28  481.44   27.72
  -5   6  28  452.09   27.35
   5  -6 -25   51.93    8.75
  -6   1 -25   42.39    8.59
  -5   6  25   45.64    8.02
  -6   1 -22  747.57   38.15
   5  -6 -22  732.47   38.09
  -5   6  22  655.19   37.73
   5  -6 -22  676.88   37.36
   1   5 -19  396.60   20.85
  -6   1 -19  394.98   22.01
   5  -6 -19  403.26   22.27
  -5   6  19  345.67   21.80
  -6   1 -16 1519.60   79.07
   5  -6 -16 1556.70   79.33
  -5   6  16 1487.38   79.12
  -6   1 -13  120.31    8.28
   5  -6 -13  107.68    8.75
   5  -6 -10 1239.43   64.71
  -6   1  -7  648.80   36.00
  -1  -5   7  690.14   36.10
  -1  -5   7  718.69   35.47
   5  -6  -7  637.32   36.42
  -6   1  -4 3606.05  179.99
  -1  -5   4 3370.99  180.20
   1   5  -4 3529.34  180.30
  -6   1  -1  120.78    6.81
  -1  -5   1   95.47    7.39
  -6   1  -1  111.92    7.60
   1   5   2 1509.23   78.34
  -6   1   2 1524.26   78.34
   1   5   5   98.93    6.60
  -6   1   5   85.04    6.24
  -1  -5  -8 1557.85   87.82
   1   5   8 1768.49   87.92
  -6   1   8 1730.56   87.24
   1   5  11  957.21   52.08
  -6   1  11  988.86   50.98
   1   5  11 1071.70   52.45
   1   5  14 1028.37   51.93
  -6   1  14  949.14   50.56
   6  -1 -14  965.91   50.56
   6  -1 -14 1084.38   51.19
  -5   6 -14 1060.75   51.93
  -6   1  17  139.59    7.96
   1   5  17  145.35   10.43
  -5   6 -17  147.40   10.11
   6  -1 -17  144.46    8.75
   1   5  20  981.42   51.98
  -6   1  20 1017.31   50.41
  -5   6 -20  974.61   51.61
   6  -1 -20  914.30   50.67
   1   5  23  103.12    9.59
  -5   6 -23  102.44    9.01
   6  -1 -23   93.58    6.97
  -5   6 -26 1217.89   61.46
   1   5  26 1102.88   61.36
  -5   6 -26 1135.99   60.68
   1   5  29    1.05    9.01
  -5   6 -29   -3.93    9.06
  -5   6 -29   17.34    8.07
   1   5  29   -5.24    8.23
  -5   6 -32  610.28   36.78
   1   5  32  631.50   37.10
  -5   6 -32  597.29   35.58
   1   5  35  223.22   18.13
  -5   6 -35  231.23   17.76
   1   5  35  218.71   16.24
  -5   6 -38  213.73   17.29
   1   5  38  161.49   17.82
   1   5  38  183.13   15.41
  -5   6 -41   21.33   13.83
   6   0  42   12.21   13.41
  -6   0 -39  214.89   19.91
  -6   6  39  213.00   16.92
   6   0  39  222.74   18.76
   6  -6 -39  214.41   18.08
   6  -6 -36    5.76   11.16
   6   0  36    4.98   12.10
  -6   0 -36  -26.99   12.52
  -6   6  36   11.11   10.06
   6  -6 -33   34.58   11.21
   6   0  33   40.14   11.68
  -6   0 -33   52.97   11.84
  -6   6  33   43.60    9.75
   6  -6 -30   40.35    9.96
   6   0  30   27.56   10.69
  -6   6  30   24.10    8.70
  -6   0 -30   38.77   10.27
  -6   6  27   13.20    7.65
  -6   0 -27    6.50    8.65
   0   6 -27   12.00    6.50
   6  -6 -27   11.37    8.86
   0   6 -24  821.03   43.96
  -6   6  24  815.68   44.49
   6  -6 -24  830.51   44.80
  -6   0 -24  862.79   45.01
   0   6 -21   -2.41    5.24
  -6   0 -21    2.20    6.65
   6  -6 -21   -0.37    7.13
  -6   6  21   -1.68    6.24
   0  -6  21    0.73    4.30
  -6   0 -18  277.97   16.87
  -6   6  18  282.48   16.82
   6  -6 -18  290.18   17.24
  -6   0 -15  643.14   34.74
   6  -6 -15  654.40   35.05
  -6   0 -12  330.11   18.65
   6  -6 -12  337.03   19.13
   0  -6   9  318.06   16.92
   6  -6  -9  318.42   18.18
  -6   0  -6  229.03   12.73
   0  -6   6  222.90   12.52
   6  -6  -6  232.54   13.73
  -6   0  -3  434.01   23.74
   0  -6   3  468.44   23.95
  -6   6   3  440.46   24.63
   6  -6  -3  469.44   24.73
  -6   0   0  734.78   37.83
   6  -6   0  717.70   38.77
  -6   6  -3   33.74    5.45
  -6   0   3   39.35    2.93
   0   6   3   40.45    5.29
  -6   0   3   37.52    4.19
   6  -6   3   40.77    5.55
   0  -6  -6  340.69   19.75
   0   6   6  369.20   19.81
  -6   6  -6  355.10   19.86
  -6   0   6  346.46   18.86
   0   6   9  779.16   42.81
   6   0  -9  821.50   42.08
   0  -6  -9  806.36   43.12
   0   6   9  843.19   43.12
  -6   0   9  795.20   42.08
  -6   6  -9  830.35   43.07
   0   6  12  197.28   12.63
   6   0 -12  196.02   11.00
   0   6  12  229.98   12.99
   0  -6 -12  216.51   13.10
  -6   6 -12  197.23   12.89
   0   6  15  962.56   51.61
   0   6  15 1024.44   51.77
  -6   6 -15  945.63   51.56
   0   6  18  493.43   28.50
   0   6  18  533.73   28.61
  -6   6 -18  514.76   28.45
   0   6  21    9.96    6.86
   0   6  21    1.15    6.76
  -6   6 -21    6.08    6.65
  -6   6 -24  754.38   40.19
   0   6  24  683.38   39.82
   0   6  24  774.66   39.77
  -6   6 -24  703.76   39.46
  -6   6 -27   23.06    9.33
   0   6  27   -1.99    8.59
   0   6  27    7.75    7.60
  -6   6 -27    3.98    8.02
   0   6  30   24.00   10.79
  -6   6 -30   22.27   10.53
   0   6  30   19.28    8.80
  -6   6 -30   17.50    8.75
   0   6  33   -0.63   11.21
  -6   6 -33    4.72   11.48
  -6   6 -33   -2.15    9.27
   0   6  33    3.72    9.06
   0   6  36   20.23   12.89
  -6   6 -36   13.52   12.63
  -6   6 -36   12.63    9.96
   0   6  36    8.86    9.59
   0   6  39  319.26   24.89
  -6   6 -39  383.35   25.05
   0   6  42  -18.44   14.88
  -6   6 -42   -4.14   14.46
  -7   6 -40  206.45   19.60
  -1   7  40  176.32   19.02
  -7   6 -37   37.62   13.83
  -1   7  37   16.09   13.15
  -1   7  37   34.11   10.37
  -7   6 -37   24.05   11.48
  -7   6 -34  535.77   30.34
  -1   7  34  438.52   29.55
  -1   7  34  494.12   28.35
  -7   6 -34  460.00   28.50
  -7   6 -31  212.27   17.82
  -1   7  31  253.35   18.13
  -1   7  31  238.83   16.30
  -7   6 -31  219.18   16.82
  -7   6 -28  401.11   24.89
  -1   7  28  383.24   24.57
  -1   7  28  421.02   23.89
  -7   6 -28  389.53   24.10
  -1   7  25   61.57   10.01
  -7   6 -25   71.37   10.79
  -7   6 -25   63.30    9.43
  -1   7  25   60.89    9.12
  -1   7  22  766.59   42.13
  -1   7  22  811.65   41.92
  -7   6 -22  736.35   41.87
  -1   7  19  577.27   31.39
  -1   7  19  591.79   31.23
  -7   6 -19  518.74   31.12
  -1   7  16  899.21   49.88
  -1   7  16  991.95   49.99
   1  -7 -16  968.06   50.25
  -7   6 -16  895.54   49.83
  -1   7  13   15.35    6.18
   1  -7 -13    9.17    6.08
   6   1 -13   14.25    2.88
  -1   7  13   23.42    6.03
  -7   6 -13    9.48    6.39
  -1   7  10 1507.03   80.96
  -1   7  10 1585.36   81.16
   6   1 -10 1580.65   80.12
   1  -7 -10 1571.00   81.27
  -7   6 -10 1583.37   81.16
  -6  -1  10 1532.28   79.85
  -1   7   7  354.05   18.97
   1  -7  -7  326.13   18.97
   6   1  -7  297.05   17.71
  -7   6  -7  330.58   19.02
  -6  -1   7  342.21   17.55
   6   1  -4 2505.00  127.43
   1  -7  -4 2480.43  128.11
  -1   7   4 2589.78  128.11
  -7   6  -4 2491.59  128.06
  -6  -1   4 2398.11  127.17
  -6  -1   1  221.02   11.58
  -1   7   1  218.82   13.20
   7  -6   1  202.99   13.26
  -7   6  -1  196.13   13.20
  -7   6   2 1538.78   83.99
  -6  -1  -2 1664.95   83.10
   1  -7   2 1576.09   83.42
   7  -6  -2 1637.45   84.05
  -6  -1  -5   52.82    4.45
  -7   6   5   41.87    6.24
   1  -7   5   36.68    4.56
   7  -6  -5   45.27    6.03
   1  -7   5   32.64    5.29
   1  -7   8 1276.42   68.27
   7  -6  -8 1262.17   68.48
   1  -7   8 1354.08   67.70
  -6  -1 -11 1161.93   59.21
   1  -7  11 1110.11   59.37
   7  -6 -11 1129.50   59.68
  -6  -1 -14  942.23   49.73
   1  -7  14  924.72   49.62
   7  -6 -14  973.14   50.09
  -7   6  17  319.68   18.60
  -6  -1 -17  340.64   18.81
   1  -7  17  296.21   18.08
   7  -6 -17  338.44   19.23
  -7   6  20  799.70   41.60
  -6  -1 -20  775.02   41.87
   1  -7  20  759.25   41.08
   7  -6 -20  780.84   41.97
   7  -6 -23   53.29    8.44
  -7   6  23   69.74    7.91
  -6  -1 -23   48.99    8.49
   6   1  23   57.01   10.06
   1  -7  23   30.97    6.08
  -7   6  26  985.72   51.98
  -6  -1 -26  990.96   52.66
  -1   7 -26  939.03   51.72
   6   1  26 1060.02   53.50
   7  -6 -26  937.93   52.35
   7  -6 -29   29.61    9.54
   6   1  29   27.67   10.85
  -7   6  29   22.48    8.23
  -1   7 -29   24.94    8.07
  -6  -1 -29   29.24   10.11
  -6  -1 -32  609.76   35.11
  -7   6  32  563.81   33.53
   6   1  32  664.78   35.95
   7  -6 -32  599.12   34.43
  -6  -1 -35  149.96   15.56
   7  -6 -35  108.05   13.94
   6   1  35  151.33   15.72
  -7   6  35  145.25   12.99
  -6  -1 -38  261.10   21.01
   6   1  38  271.42   20.80
   6   1  41   54.81   14.30
  -2   7  42  159.29   17.24
  -7   5 -42   86.77   14.78
  -2   7  39  262.93   19.65
  -7   5 -39  236.74   19.86
  -2   7  36  273.73   20.70
  -7   5 -36  222.43   19.23
  -7   5 -33   57.43   12.21
  -2   7  33   59.16   11.95
  -2   7  33   47.05    9.17
  -7   5 -33   53.55   11.48
  -2   7  30  340.59   23.11
  -7   5 -30  372.03   23.53
  -2   7  30  383.66   21.90
  -7   5 -30  351.85   22.95
  -2   7  27   -8.12    9.01
  -7   5 -27   -2.04    9.64
  -2   7  27   -3.51    7.49
  -7   5 -27   -8.91    9.33
  -2   7  24 1248.70   69.32
  -7   5 -24 1364.45   69.53
  -2   7  24 1343.07   68.96
  -7   5 -24 1275.69   69.22
  -2   7  21    4.19    7.28
  -7   5 -21   -3.04    7.60
  -2   7  21    5.82    6.39
  -7   5 -21    1.62    7.23
  -2   7  18 1213.86   65.97
   2  -7 -18 1247.29   66.13
  -2   7  18 1301.21   65.86
  -7   5 -18 1243.57   65.97
  -2   7  15  451.41   25.78
   2  -7 -15  429.40   25.73
  -2   7  15  500.40   25.68
  -7   5 -15  457.17   25.78
  -2   7  12 1110.42   61.52
  -2   7  12 1142.65   61.46
   5   2 -12 1218.94   60.42
   2  -7 -12 1102.46   61.62
  -7   5 -12 1191.54   61.62
   2  -7  -9  441.14   27.56
  -2   7   9  535.61   27.61
  -7   5  -9  464.35   27.51
  -5  -2   9  517.17   26.09
  -2   7   6 1854.64   96.52
   5   2  -6 1891.58   95.94
  -5  -2   6 1819.58   95.52
  -7   5  -6 1944.92   96.62
   5   2  -3  457.38   24.05
  -7   5  -3  444.28   24.68
   2  -7  -3  437.79   24.63
   2  -7   0 1886.18   99.87
  -7   5   0 1972.32   99.92
  -5  -2  -3  311.04   15.56
   2  -7   3  251.46   16.40
  -7   5   3  249.83   16.45
   7  -5  -3  316.07   16.72
  -5  -2  -6 1897.24   94.05
  -7   5   6 1837.19   94.63
   5   2   6 1855.68   94.79
   2  -7   6 1692.46   94.47
   2  -7   6 1830.17   94.11
   7  -5  -6 1808.21   94.63
   5   2   9  685.32   34.84
   2  -7   9  633.65   34.48
   7  -5  -9  607.51   34.53
   2  -7   9  655.19   33.90
  -5  -2 -12 1186.51   60.99
   5   2  12 1296.91   61.83
   2  -7  12 1201.07   61.15
   7  -5 -12 1051.89   60.73
   7  -5 -12 1202.38   61.31
  -5  -2 -15  605.09   31.81
   5   2  15  611.38   32.54
   2  -7  15  595.03   31.60
   7  -5 -15  567.21   31.18
   7  -5 -15  580.36   31.91
  -2   7 -18 1215.01   64.61
  -5  -2 -18 1288.89   65.60
  -7   5  18 1220.67   65.13
   5   2  18 1361.99   66.28
   2  -7  18 1263.74   65.24
   7  -5 -18 1221.77   64.76
   7  -5 -18 1272.28   65.55
  -2   7 -21    8.80    4.19
  -5  -2 -21    9.69    6.92
   7  -5 -21    2.36    6.60
   2  -7  21    7.23    5.40
   5   2  21    4.24    7.44
   7  -5 -21    1.10    4.24
  -7   5  21    6.13    5.55
  -7   5  24 1297.38   68.38
  -5  -2 -24 1334.74   69.17
   5   2  24 1361.57   69.74
   2  -7  24 1301.05   68.22
   7  -5 -24 1270.97   68.80
  -5  -2 -27   18.08    9.22
   7  -5 -27   21.90    8.07
   5   2  27    9.96    9.17
   2  -7  27    2.67    5.71
  -7   5  27    9.85    6.76
  -2   7 -27   12.84    7.91
  -5  -2 -30  391.73   23.79
  -7   5  30  356.26   22.01
  -2   7 -30  374.07   22.79
   5   2  30  402.79   24.16
   7  -5 -30  393.88   23.11
  -5  -2 -33   47.58   11.32
   7  -5 -33   56.43   10.32
   5   2  33   20.64   11.27
  -7   5  33   18.29    8.38
  -2   7 -33   34.90    9.85
  -5  -2 -36  246.69   19.96
   5   2  36  268.44   19.96
  -5  -2 -39  287.82   22.32
   5   2  39  287.25   21.59
   5   2  42  114.75   15.46
  -3   7  41   51.66   14.67
  -7   4 -41   73.88   15.82
  -3   7  38   50.56   13.78
  -7   4 -38   85.57   14.78
  -7   4 -35  242.24   18.34
  -3   7  35  192.98   17.97
  -3   7  32    2.52    7.60
  -7   4 -32    2.83   10.58
  -3   7  32   -2.72   10.37
  -3   7  29   19.07    7.39
  -3   7  29   20.64    9.80
  -7   4 -29   -3.67    9.85
  -3   7  26    5.61    6.76
  -7   4 -26   25.83    9.27
  -3   7  26    3.30    8.33
  -3   7  23   45.22    6.86
  -3   7  23   42.55    8.44
  -7   4 -23   43.96    8.65
  -3   7  20  923.26   49.41
   3  -7 -20  845.97   49.15
  -3   7  20  954.54   48.94
  -7   4 -20  963.71   49.41
  -3   7  17  325.50   19.70
  -3   7  17  327.75   19.18
   3  -7 -17  332.36   19.70
  -7   4 -17  352.06   19.75
  -3   7  14  564.91   30.39
   3  -7 -14  535.51   30.34
  -3   7  14  556.68   30.08
  -7   4 -14  556.42   30.39
  -3   7  11 1375.03   71.94
   3  -7 -11 1306.08   72.10
   4   3 -11 1443.10   71.16
  -7   4 -11 1317.13   72.00
   3  -7  -8 1723.01   86.40
   4   3  -8 1703.89   85.78
  -7   4  -8 1667.73   86.46
  -4  -3   8 1642.48   85.15
   3  -7  -5   30.13    5.34
  -7   4  -5   35.84    5.29
   3  -7  -5   35.05    5.14
   4   3  -2  589.27   30.18
   3  -7  -2  558.36   31.28
   4   3   1  157.35    8.65
   3  -7   1  132.52    9.69
   3  -7   4   51.61    5.97
   4   3   4   65.71    4.93
   4   3   7  115.01    8.02
   3  -7   7  102.81    7.75
   4   3   7   99.50    7.23
  -3   7 -10  401.63   20.70
   3  -7  10  358.04   20.96
   4   3  10  357.72   21.27
   7  -4 -10  388.17   21.12
  -3   7 -13   49.20    5.50
  -4  -3 -13   53.18    5.97
   4   3  13   51.56    6.08
   7  -4 -13   46.53    4.72
   4   3  13   52.24    6.55
   3  -7  13   52.24    5.82
   7  -4 -13   46.95    6.24
  -4  -3 -16  171.60   11.53
   4   3  16  174.28   11.74
   4   3  16  187.01   12.21
   7  -4 -16  179.73   10.27
   7  -4 -16  157.93   11.27
  -4  -3 -19  777.54   43.39
   4   3  19  840.15   43.65
   4   3  19  872.69   44.01
   7  -4 -19  781.26   43.07
  -7   4  22  580.47   31.12
  -4  -3 -22  572.29   32.22
   4   3  22  572.14   32.38
   4   3  22  612.38   32.75
   7  -4 -22  577.43   31.70
  -4  -3 -25   70.11    9.12
   7  -4 -25   68.80    8.23
   4   3  25   78.81    9.59
  -7   4  25   46.16    6.81
   4   3  25   50.25    9.27
  -3   7 -25   67.65    9.01
  -4  -3 -28  919.75   49.20
  -3   7 -28  853.72   48.57
  -7   4  28  888.67   47.58
   4   3  28  979.48   49.57
   7  -4 -28  895.12   48.10
  -4  -3 -31  253.50   18.23
   4   3  31  269.43   18.39
  -3   7 -31  236.00   17.34
  -4  -3 -34  -14.88   12.16
   4   3  34  -12.99   11.48
  -3   7 -34   15.09   10.43
   4   3  37   17.08   11.68
  -3   7 -37   -9.64   11.32
  -3   7 -40   54.39   12.63
   4  -7 -43  107.84   16.56
  -4   7  43   71.21   15.04
  -7   3 -40   89.23   15.25
  -4   7  40   39.88   13.89
  -4   7  37   18.29   12.16
  -7   3 -37  -10.53   13.31
  -4   7  34  -10.90   10.90
  -7   3 -34   -2.41   12.00
  -7   3 -31  249.10   17.61
  -4   7  31  211.11   16.82
  -4   7  28  858.07   47.63
  -7   3 -28  885.90   47.73
  -4   7  25   64.92    9.17
  -7   3 -25   37.46    9.01
  -4   7  22  598.23   33.22
   4  -7 -22  560.19   32.80
  -7   3 -22  645.07   33.38
   3   4 -19  785.61   40.56
  -4   7  19  795.93   42.49
   4  -7 -19  750.40   42.18
  -7   3 -19  819.98   42.44
   3   4 -16  129.95    7.81
  -4   7  16  160.23   10.64
   4  -7 -16  155.73   10.32
   4  -7 -13   50.56    6.55
  -7   3 -13   52.35    6.03
   3   4 -13   36.84    2.83
   4  -7 -10  364.95   20.02
   3   4 -10  337.92   18.23
   3   4 -10  393.83   19.13
   4  -7 -10  351.75   19.86
   3   4  -7  101.65    6.08
   4  -7  -7  105.53    8.28
   4  -7  -7  101.34    8.12
   3   4  -7  125.97    7.34
  -7   3  -7  103.85    8.07
   3   4  -4   58.90    4.14
   4  -7  -4   64.35    6.18
   4  -7  -4   57.95    5.97
   3   4  -4   57.64    5.45
   3   4  -1  135.66    7.96
   4  -7  -1  140.11    9.22
   3   4   2  566.79   29.87
   4  -7   2  572.50   30.65
   4  -7   5   31.18    4.98
   3   4   5   37.41    5.29
   3   4   5   22.01    3.98
   3   4   8 1712.90   89.08
   3   4  11 1348.15   66.23
   3   4  11 1201.28   65.55
  -7   3  14  575.59   30.71
   7  -3 -14  600.64   30.60
   3   4  14  618.19   32.12
   3   4  14  544.89   31.54
  -7   3  17  363.91   19.02
   3   4  17  361.65   20.75
   7  -3 -17  345.25   18.65
   3   4  17  342.42   20.33
  -7   3  20  901.41   47.58
   3   4  20  896.59   48.94
   3   4  20  940.97   49.20
  -4   7 -20  914.03   48.21
   7  -3 -20  936.15   48.15
  -4   7 -23   41.34    6.71
   3   4  23   37.46    8.28
   3   4  23   55.54    8.49
   7  -3 -23   33.74    6.39
   7  -3 -26   17.71    6.39
  -4   7 -26   11.48    8.65
   3   4  26    6.81    8.44
   3   4  26    3.51    8.44
  -4   7 -26    9.22    6.34
  -4   7 -29   13.83    9.12
   3   4  29    1.62   10.06
   3   4  29   25.88    9.48
   3   4  32   12.05   11.21
  -4   7 -32    5.08   10.32
  -4   7 -35  180.88   15.88
  -4   7 -38   65.86   13.10
  -4   7 -41   37.36   13.68
   3   4  41   56.49   12.58
   5  -7 -42  155.88   17.29
   7  -2  42  121.09   16.19
  -5   7  42  118.26   15.93
  -7   2 -39  298.83   22.48
   5  -7 -39  283.95   22.01
   7  -2  39  306.79   21.90
  -5   7  39  269.48   21.01
   5  -7 -36  207.29   18.60
  -7   2 -36  238.46   19.44
  -5   7  36  252.09   18.29
   5  -7 -33   29.34   11.74
  -5   7  33   38.51   10.58
  -7   2 -33   24.78   11.79
  -7   2 -30  393.35   23.89
  -5   7  30  355.31   23.53
   5  -7 -30  395.61   24.00
   5  -7 -27    5.76    9.54
  -7   2 -27   17.13    9.38
  -5   7  27   20.28    8.91
  -5   7  24 1191.69   65.39
   5  -7 -24 1272.54   65.71
   5  -7 -24 1175.14   64.92
  -7   2 -24 1327.14   65.60
  -5   7  21    5.19    7.18
   5  -7 -21    8.70    7.65
  -2  -5  21    3.88    3.14
   5  -7 -21   16.61    6.50
   2   5 -21    4.51    3.83
  -7   2 -21    0.79    7.18
  -5   7  18 1227.53   65.45
   5  -7 -18 1267.20   65.60
   5  -7 -18 1192.11   65.24
  -2  -5  18 1208.09   64.14
  -7   2 -18 1289.36   65.39
   2   5 -18 1275.11   64.08
   5  -7 -15  596.87   32.28
  -2  -5  15  569.46   30.91
  -7   2 -15  620.08   31.96
   5  -7 -12 1280.67   62.88
  -7   2 -12 1316.40   62.62
   5  -7 -12 1186.93   62.67
  -2  -5  12 1097.64   61.88
  -7   2  -9  649.37   32.33
   5  -7  -9  636.01   32.64
  -2  -5   9  599.54   31.96
  -2  -5   9  591.10   31.07
   5  -7  -9  658.44   32.80
  -2  -5   6 1840.07   92.59
  -2  -5   6 1735.48   93.16
   5  -7  -6 1702.84   93.58
   5  -7  -6 1899.12   93.69
   2   5  -3  253.03   14.04
   5  -7  -3  254.87   14.99
   5  -7  -3  266.39   15.09
   2   5   0 1879.05   97.04
   5  -7   0 1831.79   97.62
   5  -7   0 1948.06   97.62
   2   5   3  440.98   23.89
   2   5   3  451.62   24.52
   5  -7   3  450.15   24.47
   5  -7   6 1926.21   98.51
  -7   2   6 1880.94   98.14
   2   5   6 1911.49   98.67
  -7   2   9  470.80   25.88
  -5   7  -9  507.74   26.62
   2   5  12 1116.87   60.21
  -7   2  12 1163.82   59.16
  -5   7 -12 1137.09   60.21
  -7   2  15  447.59   24.00
   2   5  15  421.81   25.47
   7  -2 -15  476.77   23.95
  -5   7 -15  467.44   25.36
   2   5  18 1257.66   65.18
  -7   2  18 1230.05   63.66
  -5   7 -18 1241.05   64.76
  -7   2  21    5.03    3.41
   2   5  21   14.04    7.18
  -5   7 -21    6.86    6.39
   2   5  24 1256.56   67.80
  -5   7 -24 1291.67   67.07
  -5   7 -27    8.80    9.17
   2   5  27   10.27    9.12
  -5   7 -27    6.76    7.23
  -5   7 -30  364.85   23.00
   2   5  30  398.23   23.37
  -5   7 -30  326.23   21.01
  -5   7 -33   45.17   11.84
   2   5  33   58.90   12.16
   2   5  33   77.97   11.27
   2   5  36  317.22   21.85
  -5   7 -36  271.16   20.91
   2   5  36  284.68   20.12
  -5   7 -39  272.00   20.17
   2   5  39  229.24   18.50
  -5   7 -42  130.47   17.08
   6  -7 -41   50.67   14.51
   7  -1  41   74.46   14.93
  -6   7  41   35.95   12.84
   6  -7 -38  258.95   19.96
  -7   1 -38  260.05   21.01
   7  -1  38  272.16   20.49
  -6   7  38  236.32   18.92
   6  -7 -35  175.17   15.67
   7  -1  35  137.02   16.09
  -7   1 -35  138.02   15.67
  -6   7  35  133.83   14.15
  -7   1 -32  623.64   36.21
   6  -7 -32  654.45   36.26
  -6   7  32  605.78   35.42
   6  -7 -29   29.92   10.48
  -7   1 -29    7.86   10.01
  -6   7  29   23.26    9.22
  -7   1 -26  967.74   51.93
  -6   7  26  920.06   51.61
   6  -7 -26 1006.52   52.19
   6  -7 -23   50.25    9.06
   6  -7 -23   36.10    6.92
  -7   1 -23   54.23    8.65
  -6   7  23   25.78    8.17
   6  -7 -20  819.30   43.39
  -6   7  20  763.49   43.07
   6  -7 -20  760.14   42.70
  -1  -6  20  819.56   41.92
  -7   1 -20  829.15   43.23
  -6   7  17  327.17   19.07
  -7   1 -17  318.69   18.86
  -1  -6  17  321.73   17.76
   6  -7 -17  316.64   19.23
  -7   1 -14  956.32   49.25
   6  -7 -14  870.33   49.25
   6  -7 -14  985.19   49.73
  -7   1 -11 1159.73   57.74
   6  -7 -11 1037.96   57.80
   6  -7 -11 1107.91   58.11
   6  -7  -8 1253.16   67.28
  -1  -6   8 1281.45   66.23
   6  -7  -8 1354.28   67.54
  -1  -6   5   48.68    4.14
   6  -7  -5   39.14    6.03
  -7   1  -5   41.19    4.61
   6  -7  -5   32.64    5.66
  -7   1  -2 1656.68   84.20
   1   6  -2 1616.96   84.89
   6  -7  -2 1607.79   84.99
  -6   7  -1  203.41   12.31
  -7   1   1  186.54   10.48
   1   6   1  193.09   11.89
  -1  -6  -1  189.16   11.74
   6  -7   1  177.26   11.89
  -7   1   4 2431.59  125.65
   1   6   4 2608.86  126.91
  -1  -6  -4 2395.18  126.80
   6  -7   4 2467.01  126.70
  -7   1   4 2481.69  126.23
  -6   7  -4 2387.21  126.75
  -1  -6  -7  313.13   18.55
   1   6   7  331.73   18.60
  -7   1   7  321.41   17.61
  -6   7  -7  317.22   18.55
  -7   1  10 1557.07   67.17
   1   6  10 1544.44   67.91
  -1  -6 -10 1508.39   68.43
   1   6  10 1674.91   68.43
  -6   7 -10 1544.02   68.12
   1   6  13   16.30    5.76
  -6   7 -13   11.74    6.13
   1   6  13    2.57    5.97
   1   6  16  905.91   50.77
   1   6  16 1023.91   51.14
  -6   7 -16  950.92   50.72
   1   6  19  572.61   31.96
   1   6  19  617.51   32.12
  -6   7 -19  544.68   31.60
   1   6  22  724.51   40.71
   1   6  22  803.53   40.77
  -6   7 -22  710.10   40.14
  -6   7 -25   59.68   10.43
   1   6  25   65.60    9.85
  -6   7 -25   39.19    8.59
   1   6  25   67.80    9.06
  -6   7 -28  371.35   24.21
   1   6  28  368.78   24.21
  -6   7 -28  364.38   22.90
   1   6  31  253.14   18.81
  -6   7 -31  274.62   19.07
   1   6  31  270.64   17.97
  -6   7 -31  227.57   16.98
   1   6  34  489.14   30.86
  -6   7 -34  587.23   31.23
   1   6  34  535.30   29.92
  -6   7 -34  436.84   28.71
  -6   7 -37   45.59   13.78
   1   6  37   19.39   13.47
   1   6  37   28.82   11.53
   1   6  40  225.47   17.71
   1   6  40  228.98   20.64
  -6   7 -40  222.80   20.02
   7   0  40   70.69   14.88
  -7   0 -37    1.36   13.73
   7  -7 -37   -0.58   12.42
   7   0  37    9.33   13.52
  -7   7  37    2.46   10.90
   7  -7 -34    4.93   11.84
   7   0  34   -4.82   12.58
  -7   0 -34    5.55   12.47
  -7   7  34   16.45   10.32
  -7   0 -31  192.20   16.51
   7  -7 -31  174.59   16.03
  -7   7  31  184.49   15.20
  -7   0 -28  627.63   35.74
  -7   7  28  637.53   35.11
   7   0  28  682.23   36.89
   7  -7 -28  584.97   35.68
  -7   7  25   76.87    9.33
  -7   0 -25   86.40   10.37
  -7   7  22  662.21   36.68
  -7   0 -22  719.27   36.99
   0   7 -22  668.81   35.89
   7  -7 -22  642.04   36.05
   7  -7 -22  669.13   37.10
  -7   0 -19  626.26   34.69
  -7   7  19  652.93   34.74
   7  -7 -19  624.22   35.16
  -7   0 -16   72.73    7.75
   7  -7 -16   69.01    8.75
   7  -7 -16   68.33    7.28
  -7   0 -13    9.06    5.50
   7  -7 -13    0.37    6.76
   7  -7 -13   13.31    5.40
  -7   0 -10  404.67   21.48
   7  -7 -10  344.68   21.64
   0  -7  10  398.38   20.64
   7  -7 -10  399.69   22.37
   7  -7  -7   47.84    6.34
   0  -7   7   60.21    4.82
   7  -7  -7   57.27    7.13
   0  -7   4   46.90    4.77
  -7   0  -4   44.38    4.61
   0  -7   4   52.92    6.08
   7  -7  -4   58.27    6.76
  -7   7   1   64.35    7.44
  -7   0  -1   65.29    4.87
   0  -7   1   64.82    6.65
   0   7  -1   76.08    6.97
   7  -7  -1   60.36    7.07
  -7   0   2  363.64   18.97
   0  -7  -2  321.73   20.44
   0   7   2  396.76   20.75
   7  -7   2  354.84   20.70
  -7   7  -2  366.16   20.75
   0   7   5   58.95    6.18
  -7   0   5   41.13    2.99
  -7   7  -5   44.70    6.65
   0  -7  -5   53.08    6.29
   0   7   5   51.09    6.44
  -7   0   5   57.22    5.03
   0   7   8 1300.31   71.89
   7   0  -8 1395.16   71.26
   0  -7  -8 1328.45   72.31
   0   7   8 1446.35   72.31
  -7   0   8 1403.28   71.21
  -7   7  -8 1370.90   72.26
  -7   0  11  916.65   45.48
   0   7  11  829.04   46.53
   0  -7 -11  825.64   46.79
   7   0 -11  870.23   45.43
   0   7  11  908.69   46.84
  -7   7 -11  851.37   46.69
   0   7  14  382.82   22.11
   0   7  14  399.01   22.48
   0  -7 -14  397.13   22.69
  -7   7 -14  363.75   22.22
   0   7  17  386.59   23.32
   0   7  17  433.49   23.58
  -7   7 -17  392.20   23.37
   0   7  20  736.77   40.66
   0   7  20  765.70   40.66
  -7   7 -20  726.92   40.35
   0   7  23   22.27    8.80
  -7   7 -23   12.42    8.07
   0   7  23    6.39    7.91
   0   7  26   -1.05    9.69
  -7   7 -26   13.05   10.11
  -7   7 -26   -4.72    8.49
   0   7  26   12.89    8.59
  -7   7 -29   -5.87   11.27
   0   7  29   16.09   10.74
  -7   7 -29   -7.60    9.48
   0   7  29    7.86    9.22
   0   7  32  -16.77   11.74
  -7   7 -32   11.16   12.16
  -7   7 -32   12.89   10.01
   0   7  32   -6.03    9.96
   0   7  35   39.98   13.57
  -7   7 -35   60.89   13.94
  -7   7 -35   54.60   11.21
   0   7  35   58.00   11.42
   0   7  38   42.60   14.62
  -7   7 -38   39.72   14.46
   0   7  38   49.15   11.68
  -8   7 -39  215.25   19.70
  -1   8  39  161.44   18.92
  -8   7 -39  168.36   16.61
  -8   7 -36  186.96   18.29
  -1   8  36  177.00   17.82
  -1   8  36  172.86   14.83
  -8   7 -36  128.32   15.35
  -8   7 -33   40.24   13.73
  -1   8  33   18.55   13.05
  -1   8  33   24.68   10.53
  -8   7 -33   42.91   11.53
  -1   8  30  394.35   27.04
  -1   8  30  448.27   26.25
  -8   7 -30  402.47   26.36
  -1   8  27   -9.43   10.17
  -8   7 -27   -2.36   10.95
  -1   8  27   19.18    9.12
  -8   7 -27   21.33    9.75
  -1   8  24   23.68    9.64
  -8   7 -24    9.96   10.37
  -1   8  24   21.75    8.80
  -8   7 -24   20.96    9.06
  -1   8  21   33.80    9.06
  -1   8  21   33.69    8.54
  -8   7 -21   20.59    8.70
  -1   8  18   52.87    8.54
  -1   8  18   44.49    8.44
   1  -8 -18   40.92    8.70
  -8   7 -18   39.46    8.65
  -1   8  15  324.87   20.28
   1  -8 -15  340.59   20.59
  -1   8  15  346.35   20.38
  -8   7 -15  337.29   20.49
  -1   8  12  219.86   15.61
  -1   8  12  267.86   15.93
   1  -8 -12  253.92   16.14
  -8   7 -12  245.01   16.03
  -1   8   9  431.81   26.15
   1  -8  -9  470.38   26.51
   7   1  -9  470.85   25.05
  -1   8   9  470.69   26.51
  -7  -1   9  476.56   24.78
  -8   7  -9  482.69   26.57
  -1   8   6  126.44   10.22
   1  -8  -6  142.21   10.43
  -7  -1   6  130.05    8.44
  -8   7  -6  142.10   10.64
   1  -8  -3  311.09   18.55
  -1   8   3  348.76   19.23
   1  -8  -3  307.68   19.02
  -7  -1   3  344.20   18.02
  -8   7  -3  303.23   19.13
   1  -8   0 3292.50  171.55
  -7  -1   0 3423.23  170.82
   7   1   0 3340.70  171.81
   1  -8   0 3208.55  172.13
  -8   7   0 3144.31  172.02
   8  -7   0 3420.87  172.18
  -8   7   3  295.74   17.03
  -7  -1  -3  272.00   15.09
   8  -7  -3  274.93   16.98
   8  -7  -6  122.98    9.90
  -7  -1  -9  597.24   29.40
   8  -7  -9  529.48   29.76
   1  -8   9  527.65   29.81
   1  -8   9  530.90   28.98
   8  -7  -9  554.84   30.34
  -7  -1 -12  355.26   18.44
   1  -8  12  316.22   18.55
   8  -7 -12  287.40   18.50
   8  -7 -12  324.50   19.33
  -7  -1 -15  526.39   26.72
   8  -7 -15  440.51   26.46
   1  -8  15  465.77   26.51
   8  -7 -15  506.11   27.46
  -8   7  18   38.20    7.65
   8  -7 -18   28.92    8.38
  -7  -1 -18   40.35    7.60
   7   1  18   41.24    9.27
   1  -8  18   50.83    6.60
   8  -7 -18   20.44    6.13
  -8   7  21    8.59    7.28
   8  -7 -21   -6.08    8.91
  -7  -1 -21   13.99    7.70
   8  -7 -21   21.27    6.50
   7   1  21    4.14    9.64
   1  -8  21   14.51    6.18
   8  -7 -24    8.70    9.43
   7   1  24   24.00   10.64
  -8   7  24   20.80    8.02
  -7  -1 -24   15.30    8.70
   8  -7 -27   16.45   10.11
   7   1  27    1.94   11.53
  -7  -1 -27   16.09    9.90
  -8   7  27    5.08    8.28
  -8   7  30  436.79   28.14
  -7  -1 -30  523.20   29.76
   7   1  30  538.13   30.60
   8  -7 -30  490.13   29.29
  -7  -1 -33   38.98   13.15
   8  -7 -33   51.25   11.84
   7   1  33   20.17   13.52
  -8   7  33   42.13   10.17
  -7  -1 -36   90.86   15.20
   8  -7 -36   81.48   13.73
   7   1  39  208.70   19.91
  -8   6 -41   35.05   13.26
  -8   6 -38   34.16   14.67
  -2   8  38   23.84   14.30
  -8   6 -38   11.37   12.47
  -8   6 -35  137.65   15.88
  -2   8  35  102.81   15.56
  -2   8  35  112.87   12.47
  -8   6 -35  107.78   14.04
  -2   8  32  222.38   18.34
  -8   6 -32  222.69   18.60
  -2   8  32  232.81   16.40
  -8   6 -32  213.94   17.45
  -2   8  29   40.66   10.95
  -8   6 -29   33.38   11.68
  -2   8  29   42.49    9.27
  -8   6 -29   44.70   10.69
  -2   8  26  415.26   26.88
  -8   6 -26  472.42   27.19
  -2   8  26  425.74   25.99
  -8   6 -26  469.23   26.62
  -2   8  23   36.26    9.27
  -8   6 -23   35.21    9.59
  -2   8  23   26.36    7.91
  -8   6 -23   19.02    9.06
  -2   8  20   41.08    8.75
  -2   8  20   45.53    7.96
   2  -8 -20   24.63    8.65
  -8   6 -20   41.45    8.75
  -2   8  17  176.22   12.58
   2  -8 -17  145.25   12.52
  -2   8  17  191.10   12.63
  -8   6 -17  162.49   12.84
  -2   8  14   88.87    9.64
   2  -8 -14  110.82   10.06
   6   2 -14  123.14    6.97
  -2   8  14  101.86    9.69
  -8   6 -14  114.70   10.01
  -2   8  11 1003.01   57.74
   6   2 -11 1124.99   56.64
   2  -8 -11 1094.49   58.11
  -2   8  11 1104.92   57.90
  -8   6 -11 1098.01   57.95
  -2   8   8  123.35    9.59
   2  -8  -8  134.66   10.17
   6   2  -8  133.04    8.33
  -6  -2   8  121.30    7.49
  -8   6  -8  133.41   10.01
   2  -8  -5   10.43    5.50
  -8   6  -5    8.80    5.87
  -6  -2   5    4.82    3.46
   2  -8  -2  233.85   13.83
  -8   6  -2  222.22   14.30
   6   2   1  244.18   15.09
   2  -8   1  258.32   15.51
   2  -8   1  277.13   15.09
  -8   6   1  248.32   15.72
  -6  -2  -4 1064.47   54.60
  -8   6   4 1064.16   55.70
   2  -8   4 1047.96   55.59
   6   2   4 1061.75   55.54
   8  -6  -4 1021.35   55.59
  -8   6   7  210.54   12.99
   6   2   7  215.09   12.99
   2  -8   7  181.51   12.58
   8  -6  -7  186.43   12.99
  -6  -2 -10  195.86   11.68
   2  -8  10  180.77   12.26
   6   2  10  184.81   12.73
   8  -6 -10  193.51   12.79
  -6  -2 -13  101.18    7.86
   6   2  13   82.16    8.96
   2  -8  13   84.41    7.91
   8  -6 -13   95.89    8.86
  -6  -2 -16  208.91   14.25
   2  -8  16  230.66   13.94
   8  -6 -16  198.17   14.51
  -8   6  19  521.10   29.66
  -6  -2 -19  570.46   30.29
   6   2  19  554.11   31.12
   2  -8  19  562.55   29.71
   8  -6 -19  512.40   30.29
   8  -6 -22   -6.24    7.81
  -6  -2 -22    6.71    7.91
  -8   6  22   17.92    6.71
   6   2  22   13.20    8.91
   2  -8  22    8.07    6.03
  -6  -2 -25   67.96   10.27
   8  -6 -25   59.63    9.64
  -8   6  25   44.70    8.02
   6   2  25   62.62   10.95
   2  -8  25   46.11    7.28
   8  -6 -28   31.54    9.90
  -6  -2 -28   50.77   10.37
   6   2  28   33.90   11.37
  -8   6  28   28.87    7.86
  -2   8 -28   42.70    8.86
  -6  -2 -31  164.95   15.72
  -8   6  31  175.53   13.15
  -2   8 -31  167.83   14.10
   6   2  31  192.14   16.40
   8  -6 -31  184.86   14.93
  -6  -2 -34  124.39   15.04
   6   2  34  129.11   15.56
  -6  -2 -37   27.67   14.25
   6   2  37   15.56   13.26
   6   2  40   46.53   14.72
  -3   8  40   91.49   15.61
  -8   5 -40   54.44   14.10
  -3   8  37   27.19   13.78
  -8   5 -37   30.76   14.67
  -8   5 -37   -7.07   12.73
  -8   5 -34   -3.83   12.89
  -3   8  34   -3.09   12.42
  -3   8  34   -2.52    8.86
  -8   5 -34   14.93   11.74
  -3   8  31  120.10   13.78
  -8   5 -31  137.60   14.57
  -3   8  31  115.38   11.48
  -8   5 -31  127.07   13.73
  -3   8  28  700.41   40.71
  -8   5 -28  763.08   40.92
  -3   8  28  734.99   39.67
  -8   5 -28  692.70   40.35
  -8   5 -25   45.85   10.17
  -3   8  25   36.10    9.54
  -3   8  25   33.22    8.17
  -8   5 -25   33.17    9.75
  -3   8  22  627.47   37.15
  -8   5 -22  751.23   37.46
   3  -8 -22  655.40   37.31
  -3   8  22  671.17   36.68
  -8   5 -22  647.33   37.15
  -3   8  19  490.45   28.19
  -8   5 -19  517.96   28.30
   3  -8 -19  465.77   28.03
  -3   8  19  518.01   27.77
  -8   5 -19  471.53   28.03
  -3   8  16  112.34   10.53
   3  -8 -16  124.18   10.74
  -8   5 -16  126.96   10.79
  -3   8  13   73.15    8.33
  -3   8  13   80.85    8.17
   5   3 -13   91.07    6.13
   3  -8 -13   90.49    8.86
  -8   5 -13   82.47    8.65
   3  -8 -10  426.73   23.32
   3  -8 -10  381.25   23.37
   5   3 -10  415.47   22.06
  -8   5 -10  410.33   23.26
   3  -8  -7  226.73   15.09
   5   3  -7  214.20   13.94
  -8   5  -7  228.14   15.20
   3  -8  -4   35.21    5.87
   3  -8  -4   38.09    5.97
  -8   5  -4   36.00    6.13
  -8   5  -1   32.54    6.18
   3  -8  -1   50.30    6.03
   3  -8  -1   38.09    5.97
   3  -8   2  338.96   20.07
   5   3   2  371.24   19.96
  -8   5   2  347.56   20.12
   3  -8   2  349.71   19.70
  -8   5   5   37.20    6.13
   5   3   5   41.29    4.61
   5   3   5   36.63    6.08
   8  -5  -5   41.08    6.60
   3  -8   5   42.86    6.03
  -8   5   8 1992.91  101.91
   5   3   8 2014.97  102.23
   3  -8   8 1841.75  101.91
   8  -5  -8 2026.34  102.02
  -5  -3 -11  954.75   49.62
   5   3  11  955.48   49.67
   3  -8  11  903.56   49.88
   5   3  11  990.06   50.46
   8  -5 -11  925.72   49.99
  -5  -3 -14  289.34   16.98
   5   3  14  281.69   17.13
   3  -8  14  273.05   17.03
   5   3  14  306.06   18.02
   8  -5 -14  305.64   17.40
  -8   5  17  132.41   10.32
  -5  -3 -17  162.02   11.37
   5   3  17  144.93   11.42
   8  -5 -17  181.14   10.01
   3  -8  17  127.22   10.90
   5   3  17  172.39   12.52
   8  -5 -17  185.49   11.58
  -5  -3 -20 1135.05   60.21
  -8   5  20 1158.05   59.52
   5   3  20 1173.56   60.94
   3  -8  20 1088.26   59.79
   8  -5 -20 1141.65   60.00
  -8   5  23   99.92    8.86
  -5  -3 -23  137.39   11.06
   3  -8  23  101.55    9.43
   5   3  23  120.83   12.16
   8  -5 -23  127.64   10.53
  -5  -3 -26   11.00    9.17
   8  -5 -26   22.90    8.17
   3  -8  26   18.44    6.97
   5   3  26   18.44   10.11
  -8   5  26   11.84    6.44
  -5  -3 -29  -16.45   10.22
   8  -5 -29    7.34    8.65
   5   3  29    3.72   10.43
  -3   8 -29    5.40    9.22
  -5  -3 -32   22.53   11.79
   5   3  32    5.76   11.37
  -3   8 -32    0.47    9.90
  -3   8 -35  203.10   16.56
   5   3  35  213.52   18.13
   5   3  38   80.01   14.62
  -4   8  39  139.12   15.98
  -8   4 -39  106.37   16.82
  -8   4 -36  732.74   41.13
  -4   8  36  666.82   40.29
  -4   8  33   16.77   11.37
  -8   4 -33   20.75   12.47
  -4   8  30 1543.60   84.15
  -8   4 -30 1628.22   84.26
  -4   8  27    9.33    9.85
  -8   4 -27   -3.20    9.59
  -4   8  24  369.30   23.42
   4  -8 -24  376.53   23.26
  -8   4 -24  417.04   23.68
   4  -8 -21    9.90    7.75
  -4   8  21   -7.65    8.23
  -8   4 -21    3.98    7.75
  -4   8  18 1060.02   55.44
  -8   4 -18 1075.26   55.28
   4  -8 -18  978.33   55.23
  -4   8  15  540.33   30.23
   4  -8 -15  563.12   30.34
  -8   4 -15  583.19   30.23
   4  -8 -15  505.28   30.08
  -8   4 -15  525.19   30.13
   4  -8 -12 2375.84  122.30
   4   4 -12 2448.88  121.30
  -8   4 -12 2167.61  122.09
   4  -8  -9  349.13   19.86
   4   4  -9  335.72   18.76
  -8   4  -9  362.81   19.96
   4  -8  -9  328.12   19.86
   4   4  -6 1857.99   98.56
   4  -8  -6 2019.27  100.19
  -8   4  -6 2067.79  100.08
   4  -8  -6 2175.78  100.13
   4   4  -3  227.51   12.42
   4  -8  -3  220.49   14.20
  -8   4  -3  226.67   14.15
   4  -8  -3  252.66   14.20
   4   4   0 8709.95  448.06
   4  -8   0 8512.62  449.00
  -8   4   0 8778.75  448.90
   4  -8   0 9097.38  448.79
   4   4   3  226.05   12.68
   4  -8   3  212.42   13.83
   4   4   3  225.94   13.73
  -8   4   3  215.36   13.68
   4  -8   3  237.47   13.57
   4   4   6 2194.02  110.87
   4  -8   6 2074.97  110.77
  -8   4   6 2092.10  110.51
   4  -8   6 2190.30  110.46
  -8   4   9  349.92   19.86
   4   4   9  330.21   20.28
   4  -8   9  333.67   20.07
   4  -8   9  348.71   19.75
   8  -4  -9  397.60   20.23
   4   4  12 2294.68  117.48
   4  -8  12 2117.47  117.58
   4   4  12 2324.28  118.11
   8  -4 -12 2360.49  117.53
  -4   8 -15  536.09   29.66
   4   4  15  493.54   29.92
   4   4  15  578.69   30.71
   8  -4 -15  544.31   29.03
   8  -4 -15  606.88   30.02
   4   4  18 1023.70   54.76
   8  -4 -18 1003.69   53.34
   4   4  18 1075.53   55.33
   8  -4 -18 1099.63   54.34
  -4   8 -18 1004.16   54.02
  -4   8 -21   -3.67    6.18
   4   4  21   11.89    7.70
   4   4  21   -1.00    8.23
   8  -4 -21    0.58    6.65
   4   4  24  403.94   23.21
   4   4  24  391.31   23.63
  -4   8 -24  368.94   21.48
   8  -4 -24  372.45   21.95
   4   4  27   16.98    9.96
  -4   8 -27   17.19    9.43
   4   4  27   20.59   10.01
   8  -4 -27   13.41    7.44
   4   4  30 1707.19   86.67
  -4   8 -30 1563.88   85.93
   4   4  33   23.32   11.79
  -4   8 -33   27.56   11.37
  -4   8 -36  662.52   38.25
  -4   8 -39  114.65   14.72
   4   4  42  499.72   31.18
   5  -8 -41   17.03   15.04
   8  -3  41   18.39   14.78
  -5   8  41   46.06   14.36
   5  -8 -38  108.62   16.14
  -8   3 -38  108.52   16.40
  -5   8  38  100.60   15.14
   5  -8 -35  248.73   18.92
  -5   8  35  210.12   17.61
  -8   3 -35  186.54   18.65
   5  -8 -32    5.29   12.00
  -8   3 -32   17.61   11.84
  -5   8  32   -7.81   11.16
   5  -8 -29   -6.60   10.64
  -8   3 -29   14.88   10.32
  -5   8  29   -1.05   10.17
   5  -8 -26   32.43   10.74
   5  -8 -26   25.10    8.38
  -8   3 -26   28.87    9.59
  -5   8  26   10.69    9.06
   5  -8 -23   90.49   11.21
  -5   8  23  124.97   11.16
   5  -8 -23   84.20    9.90
  -8   3 -23  102.86   11.00
   5  -8 -20 1175.76   59.05
  -5   8  20 1018.20   58.69
   5  -8 -20 1053.15   58.58
  -8   3 -20 1181.63   58.84
   5  -8 -17  163.06   12.16
  -5   8  17  154.99   11.84
   5  -8 -17  140.37   11.63
  -8   3 -17  151.17   11.48
  -8   3 -14  293.59   14.25
   5  -8 -14  299.67   14.83
   3   5 -11  839.58   45.74
  -8   3 -11 1020.98   47.26
   5  -8 -11  910.68   47.42
  -8   3 -11  918.17   47.47
   5  -8 -11  970.10   47.58
   3   5  -8 1778.97   95.84
   5  -8  -8 1903.89   97.30
  -8   3  -8 1911.80   97.15
   5  -8  -8 1991.81   97.25
  -3  -5   8 1895.40   95.68
   3   5  -5   36.21    3.72
   5  -8  -5   38.72    6.39
   5  -8  -5   44.33    6.18
  -8   3  -5   32.12    6.18
   3   5  -2  344.99   18.71
   3   5  -2  352.59   19.70
   5  -8  -2  341.79   19.96
  -8   3  -2  344.26   19.81
   5  -8  -2  365.74   19.96
   3   5   1   43.65    4.45
   5  -8   1   41.92    6.03
  -8   3   1   37.67    5.97
   5  -8   1   41.87    6.13
   3   5   1   25.94    5.76
  -8   3   4   33.33    5.87
   3   5   4   28.77    4.56
   5  -8   4   32.43    5.87
   5  -8   4   40.03    6.03
  -5   8  -7  265.24   15.25
   5  -8   7  240.09   15.04
   3   5  10  368.62   20.70
  -5   8 -10  373.18   21.01
   3   5  13   69.90    7.49
  -5   8 -13   64.87    7.28
  -8   3  16  136.45    8.23
   3   5  16  139.43   10.53
   3   5  16  133.93   10.95
   8  -3 -16  128.43    8.07
   8  -3 -16  149.81    9.80
  -5   8 -16  127.96   10.11
  -8   3  19  464.56   25.73
   3   5  19  498.57   27.77
   3   5  19  531.11   28.19
   8  -3 -19  504.39   26.67
  -5   8 -19  489.50   27.09
   3   5  22  676.09   36.99
  -5   8 -22  643.82   36.00
   8  -3 -22  677.51   35.68
   3   5  25   51.61   10.22
  -5   8 -25   33.69    7.65
   3   5  28  716.60   42.08
  -5   8 -28  788.12   42.08
   3   5  31   95.36   13.41
  -5   8 -31  127.17   13.68
  -5   8 -34   -5.19   12.26
   3   5  34   38.83   13.57
  -5   8 -37   17.61   13.20
   3   5  37   18.13   11.95
  -5   8 -40   59.58   14.62
   3   5  40   97.51   13.89
   6  -8 -40   56.59   15.04
   8  -2  40   69.58   14.83
  -6   8  40   35.05   13.78
   6  -8 -37   30.65   13.89
   8  -2  37   25.26   14.36
  -8   2 -37   16.35   14.15
  -6   8  37   10.27   12.00
   6  -8 -34  107.47   15.35
  -6   8  34  119.31   14.10
  -8   2 -34  153.79   15.88
   6  -8 -31  167.15   15.93
  -6   8  31  174.28   15.20
  -8   2 -31  176.74   15.88
   6  -8 -28   45.17   11.37
  -8   2 -28   39.72   10.58
  -6   8  28   46.84   10.48
   6  -8 -25   72.05   10.85
   6  -8 -25   33.06    8.33
  -8   2 -25   60.73   10.27
  -6   8  25   49.99    9.69
   6  -8 -22    3.77    8.91
  -6   8  22   13.89    8.54
   6  -8 -22   10.79    7.07
  -8   2 -22   30.76    8.49
  -6   8  19  521.83   28.71
  -8   2 -19  513.82   28.35
  -2  -6  19  490.92   26.72
   6  -8 -19  483.79   28.24
   6  -8 -19  525.29   28.77
  -8   2 -16  246.22   15.35
   6  -8 -16  237.36   15.88
  -8   2 -13   82.21    7.81
   6  -8 -13   81.06    8.75
   6  -8 -13   73.78    7.81
  -8   2 -10  198.07   11.89
   6  -8 -10  172.44   12.21
   6  -8 -10  178.10   12.47
  -8   2  -7  183.66   11.95
   2   6  -7  209.65   12.31
   6  -8  -7  209.49   12.84
  -2  -6   7  191.10   10.79
   6  -8  -7  201.37   13.05
  -8   2  -7  210.12   12.94
   2   6  -4 1061.43   53.55
   2   6  -4 1092.40   54.28
   6  -8  -4  956.32   54.39
  -2  -6   4  974.71   54.07
  -8   2  -4 1025.33   54.23
   6  -8  -4 1061.75   54.55
   2   6  -1  263.88   14.30
   6  -8  -1  256.23   15.35
  -2  -6   1  228.82   14.88
   2   6  -1  253.45   15.14
  -8   2  -1  257.43   15.04
   6  -8  -1  257.75   15.51
  -6   8  -2  215.57   14.15
   2   6   2  224.58   13.94
  -2  -6  -2  237.73   13.99
  -8   2   2  211.48   13.47
   6  -8   2  233.85   14.04
  -6   8  -5    3.35    5.97
   6  -8   5   12.21    5.82
   2   6   5   11.53    5.76
   2   6   8  127.54    9.48
  -6   8  -8  112.39    9.96
   2   6  11 1084.38   58.06
   2   6  11 1144.80   58.63
  -6   8 -11 1097.06   58.32
  -8   2  14   93.85    5.92
   2   6  14  109.25    9.01
  -6   8 -14   98.14    9.17
   2   6  17  169.51   12.73
  -6   8 -17  185.12   12.63
   2   6  17  179.15   12.94
   2   6  20   50.88    8.59
  -6   8 -20   40.35    7.96
   2   6  20   57.80    8.91
   2   6  23   28.45    9.12
  -6   8 -23   22.06    7.81
   2   6  23   23.26    9.01
   2   6  26  439.52   25.88
   2   6  26  473.84   25.78
   2   6  29   24.89   11.00
  -6   8 -29   57.22   11.95
  -6   8 -29   38.30    8.86
   2   6  29   33.22   10.32
  -6   8 -32  276.35   20.07
   2   6  32  262.78   20.17
   2   6  32  250.67   19.13
  -6   8 -35  136.39   15.93
   2   6  35  127.33   16.19
   2   6  35  139.59   14.51
  -6   8 -38   11.74   13.89
   2   6  38   26.57   15.09
   2   6  38   26.83   12.58
   2   6  41   86.51   14.30
   7  -8 -39  159.29   18.50
  -7   8  39  192.62   17.76
   7  -8 -36  133.46   15.41
   8  -1  36   80.27   15.67
  -8   1 -36  145.56   16.14
  -7   8  36  102.54   13.83
   7  -8 -33   42.18   12.79
   8  -1  33   44.91   13.78
  -7   8  33   38.88   11.21
  -8   1 -33   32.75   12.84
  -7   8  30  491.60   28.45
  -8   1 -30  483.58   29.03
   7  -8 -30  450.78   29.03
   7  -8 -27   24.21   10.53
  -7   8  27    3.25    9.22
  -8   1 -27   17.08   10.32
   7  -8 -24   13.94    9.75
   7  -8 -24   17.92    7.13
  -7   8  24   15.04    8.80
  -8   1 -24   29.08    9.33
  -7   8  21   17.24    8.28
   7  -8 -21    8.91    9.33
   7  -8 -21   10.01    7.07
  -8   1 -21   20.07    8.44
  -8   1 -18   45.64    7.86
  -7   8  18   39.40    7.91
   7  -8 -18   32.22    8.80
  -8   1 -15  478.76   26.36
   7  -8 -15  433.18   26.41
  -1  -7  15  498.31   25.88
   7  -8 -15  474.94   27.14
  -8   1 -12  322.93   17.71
   7  -8 -12  289.61   17.97
  -1  -7  12  303.65   17.40
   7  -8 -12  290.18   18.55
  -8   1  -9  536.24   29.29
  -1  -7   9  566.58   29.55
   7  -8  -9  467.81   29.71
  -1  -7   9  568.21   28.40
   7  -8  -9  528.38   30.18
   7  -8  -6  126.91    9.48
   7  -8  -6  142.99   10.17
  -1  -7   6  120.36    7.60
  -1  -7   3  274.93   15.77
  -8   1  -3  294.53   15.77
  -1  -7   3  270.90   16.72
   7  -8  -3  256.12   16.87
   1   7  -3  299.93   17.03
  -8   1  -3  304.12   16.77
   7  -8  -3  298.09   17.29
  -7   8   0 3230.61  167.88
  -8   1   0 3333.58  166.78
  -1  -7   0 3209.71  167.73
   1   7   0 3302.40  167.83
  -8   1   0 3080.49  167.36
   7  -8   0 3307.22  167.88
  -7   8  -3  330.37   18.44
   1   7   3  278.29   17.29
  -8   1   3  297.05   16.24
  -1  -7  -3  349.39   18.23
   1   7   3  313.18   18.13
   7  -8   3  298.88   18.13
   1   7   6  145.14    9.43
  -8   1   6  117.32    7.13
  -1  -7  -6  120.57    9.75
   1   7   6  155.05   10.27
  -7   8  -6  128.11   10.11
   1   7   9  474.94   26.15
   1   7   9  495.27   26.83
  -1  -7  -9  469.12   26.78
  -7   8  -9  451.46   26.62
   1   7  12  219.02   14.99
   1   7  12  270.32   15.88
  -7   8 -12  248.21   15.77
   1   7  15  346.35   20.02
   1   7  15  333.31   20.28
  -7   8 -15  321.78   20.02
   1   7  18   42.23    8.44
  -7   8 -18   48.57    8.59
   1   7  18   36.78    8.49
   1   7  21   36.99    8.75
  -7   8 -21   43.18    8.86
   1   7  21   43.07    8.96
   1   7  24   -5.55    9.38
  -7   8 -24    9.27    8.49
  -7   8 -27   -3.51   11.21
   1   7  27    9.59   10.32
   1   7  27    2.15    9.80
  -7   8 -27    9.90    9.06
  -7   8 -30  456.60   27.19
   1   7  30  396.45   26.57
   1   7  30  441.77   26.15
  -7   8 -30  390.47   24.99
  -7   8 -33   45.11   13.62
   1   7  33   41.45   13.36
  -7   8 -33   34.16   10.58
   1   7  33   31.39   11.68
   1   7  36  115.49   16.87
  -7   8 -36  146.35   17.40
   1   7  36  164.27   15.14
  -7   8 -39  212.06   20.02
   1   7  39  219.39   20.38
   1   7  39  203.15   17.82
   8   0  38  361.34   26.88
   8  -8 -38  380.36   25.83
  -8   0 -35  134.56   16.77
   8  -8 -35  123.97   15.72
   8   0  35  129.16   16.98
  -8   8  35  132.88   14.04
  -8   8  32  239.36   17.82
  -8   0 -32  232.23   19.18
   8   0  32  269.90   20.70
   8  -8 -32  234.59   19.23
   8  -8 -29    3.30   11.58
   8   0  29    3.62   12.26
  -8   0 -29   16.03   11.16
  -8   8  29   -5.50   10.01
  -8   8  26  247.90   18.13
  -8   0 -26  291.23   18.92
   8   0  26  310.98   20.70
   8  -8 -26  255.81   19.18
   8  -8 -23   46.69   10.43
  -8   8  23   31.02    9.38
  -8   0 -23   57.69    9.75
  -8   0 -20 2647.68  134.14
  -8   8  20 2529.00  134.14
   8  -8 -20 2578.57  134.56
  -8   0 -17  144.72   11.06
   8  -8 -17  122.72   10.64
   8  -8 -17  140.27   12.16
  -8   0 -14 1856.57   91.38
   8  -8 -14 1621.94   91.49
   8  -8 -14 1794.33   92.06
  -8   0 -11  581.04   29.50
   0  -8  11  538.18   29.76
   8  -8 -11  523.35   29.97
   8  -8 -11  517.01   30.50
  -8   0  -8 4202.13  208.02
   0  -8   8 4078.94  208.60
   8  -8  -8 3675.53  208.54
   0  -8   8 4092.04  207.65
   8  -8  -8 4112.79  208.96
   8  -8  -5    6.13    5.82
   0  -8   5    3.20    5.87
   8  -8  -5    3.46    6.71
  -8   0  -2 2172.01  109.98
  -8   8   2 2052.70  111.24
   0  -8   2 2064.18  111.08
   8  -8  -2 2167.72  111.29
  -8   0  -2 2182.44  110.77
  -8   8  -1   13.99    7.18
   0  -8  -1   13.36    5.24
  -8   0   1   12.58    3.04
   0  -8  -1    8.54    6.39
   0   8   1   12.63    6.50
   8  -8   1    4.98    6.55
  -8   0   1    9.85    5.34
   0   8   4  602.06   30.34
  -8   0   4  523.83   28.66
   0  -8  -4  606.35   30.91
   0   8   4  628.88   31.02
  -8   8  -4  611.80   31.07
   0   8   7  124.39    9.96
   0   8   7  142.79   10.74
   0  -8  -7  128.11   10.74
  -8   8  -7  142.52   11.00
   0   8  10 1916.15   99.92
   8   0 -10 1845.99   98.82
   0  -8 -10 1841.75  100.29
   0   8  10 2056.21  100.40
  -8   8 -10 1821.05  100.08
  -8   0  10 2012.83   98.82
  -8   8 -13   53.45    8.75
   0   8  13   51.82    8.12
   0  -8 -13   55.91    8.70
   0   8  13   67.44    8.49
   0   8  16 1071.18   59.05
   0   8  16 1178.33   59.47
  -8   8 -16 1089.10   59.16
   0   8  19  301.08   19.60
   0   8  19  345.88   19.96
  -8   8 -19  285.36   19.60
   0   8  22 1902.37  101.29
   0   8  22 2010.52  101.34
  -8   8 -22 1882.98  100.97
   0   8  25   11.37   10.17
  -8   8 -25   29.97   10.06
   0   8  25   27.67    9.59
   0   8  28 1590.50   87.09
  -8   8 -28 1766.87   87.61
   0   8  28 1729.40   86.88
  -8   8 -28 1515.67   86.30
  -8   8 -31   78.23   14.25
   0   8  31   75.72   13.94
  -8   8 -31   44.54   11.48
   0   8  31   58.79   11.74
  -8   8 -34  210.80   19.39
   0   8  34  213.21   18.92
   0   8  34  221.28   16.98
  -8   8 -34  158.61   16.14
  -8   8 -37   18.81   15.30
   0   8  37   15.35   14.46
   0   8  37   22.79   12.31
  -1   9  38   67.70   13.15
  -9   8 -38   39.67   13.47
  -1   9  35  179.73   19.28
  -9   8 -35  216.67   20.44
  -1   9  35  207.39   17.13
  -9   8 -35  187.59   17.50
  -9   8 -32   -3.56   14.46
  -1   9  32   14.25   13.20
  -1   9  32    8.96   11.21
  -9   8 -32   -0.58   11.74
  -9   8 -29   -3.35   13.26
  -1   9  29   -7.55   11.89
  -1   9  29   -7.70   10.58
  -9   8 -29   14.67   11.32
  -1   9  26    8.38   11.37
  -9   8 -26   12.63   11.74
  -1   9  26  -17.82   10.22
  -9   8 -26   24.47   10.85
  -1   9  23   66.55   11.48
  -1   9  23   59.31   10.48
  -9   8 -23   59.63   10.95
  -1   9  20  703.24   40.14
  -1   9  20  734.94   40.14
  -9   8 -20  720.00   40.03
  -9   8 -17   45.06    9.48
   1  -9 -17   38.20    9.64
  -1   9  17   52.40    9.43
  -1   9  17   27.98    9.22
  -1   9  14  302.86   19.44
  -1   9  14  347.51   19.91
   1  -9 -14  300.14   19.86
  -9   8 -14  296.31   19.81
  -1   9  11  565.59   31.12
   1  -9 -11  525.19   31.49
  -1   9  11  578.11   31.44
  -9   8 -11  548.30   31.49
  -1   9   8 1108.43   61.20
   1  -9  -8 1110.21   61.62
  -1   9   8 1201.39   61.67
  -8  -1   8 1183.57   60.00
  -9   8  -8 1147.36   61.62
   1  -9  -5  106.47    9.06
  -9   8  -5   89.08   10.06
   1  -9  -5   76.40    9.43
  -1   9   5  111.71    9.75
   8   1  -5   94.42    7.81
   1  -9  -2  347.56   20.12
   8   1  -2  353.27   19.86
   1  -9  -2  359.77   20.85
  -9   8  -2  327.70   20.91
  -8  -1  -1   38.62    4.09
  -9   8   1   41.55    8.17
   1  -9   1   32.22    6.18
   8   1   1   40.14    6.71
   1  -9   1   37.57    7.65
   9  -8  -1   37.20    8.23
   1  -9   4   21.48    5.61
  -9   8   4   32.49    8.02
   8   1   4   15.98    6.92
   1  -9   4   30.02    6.97
   9  -8  -4    5.03    7.55
  -8  -1  -7  357.57   18.97
   9  -8  -7  290.39   19.81
   8   1   7  358.56   20.64
   9  -8  -7  357.83   20.80
  -8  -1 -10  271.27   16.77
   9  -8 -10  262.62   17.55
   9  -8 -10  300.77   18.39
  -8  -1 -13   68.27    7.81
   8   1  13   79.54    9.96
   9  -8 -13   78.28   10.17
   9  -8 -13   63.14    8.12
  -8  -1 -16  120.20   10.43
   9  -8 -16  125.97   10.43
   8   1  16  120.36   12.84
   9  -8 -16  127.07   11.89
  -8  -1 -19  229.19   14.78
  -9   8  19  197.33   14.67
   9  -8 -19  189.68   13.94
   8   1  19  235.90   16.92
   9  -8 -19  213.42   15.67
  -9   8  22  459.38   27.98
  -8  -1 -22  492.60   28.35
   8   1  22  535.09   30.13
   9  -8 -22  486.52   28.98
   9  -8 -25   19.65   10.74
   8   1  25    2.10   11.63
  -8  -1 -25   11.84    9.96
  -9   8  25   12.79    9.17
  -9   8  28  507.11   30.23
  -8  -1 -28  543.68   31.49
   8   1  28  543.95   32.91
   9  -8 -28  519.42   31.28
   9  -8 -31   81.79   13.47
  -8  -1 -31   61.88   13.41
   8   1  31   39.61   14.30
  -9   8  31   61.20   10.90
  -8  -1 -34   -3.88   13.89
   9  -8 -34   12.58   12.94
   8   1  34   14.10   14.41
   8   1  37   37.05   15.56
  -2   9  37  -15.82   14.67
  -9   7 -37    2.93   15.35
  -2   9  37   -6.08   11.37
  -2   9  34  278.55   22.37
  -9   7 -34  314.23   23.06
  -2   9  34  308.73   20.17
  -9   7 -34  269.33   20.85
  -9   7 -31  119.63   15.98
  -2   9  31  127.12   14.88
  -2   9  31  144.30   13.57
  -9   7 -31   97.98   14.10
  -2   9  28  321.78   23.47
  -2   9  28  376.43   22.79
  -9   7 -28  306.90   23.00
  -9   7 -25   21.38   11.58
  -2   9  25   19.70   10.17
  -2   9  25   -0.52    9.48
  -9   7 -25   31.23   10.37
  -2   9  22  338.18   21.69
  -9   7 -22  301.24   21.85
  -9   7 -22  295.26   21.17
  -2   9  19  404.25   24.99
   2  -9 -19  418.09   25.36
  -2   9  19  432.18   24.89
  -9   7 -19  417.82   25.15
  -2   9  16  965.23   53.55
   2  -9 -16  964.13   53.81
  -2   9  16 1085.38   53.66
  -9   7 -16  969.84   53.55
  -2   9  13   48.84    8.33
  -2   9  13   44.07    8.07
   2  -9 -13   41.13    8.49
  -9   7 -13   39.25    8.65
  -2   9  10  558.09   31.60
   2  -9 -10  549.19   31.96
  -2   9  10  613.32   31.91
  -7  -2  10  566.01   29.61
  -9   7 -10  566.01   31.86
   2  -9  -7  192.04   12.52
   2  -9  -7  165.26   12.63
  -7  -2   7  169.25   10.22
  -9   7  -7  186.22   13.10
   2  -9  -4 1915.73   95.42
   2  -9  -4 1740.93   95.84
   7   2  -4 1811.25   95.05
  -7  -2   4 1845.73   94.53
  -9   7  -4 1833.57   95.78
  -9   7  -1   75.24    8.65
   2  -9  -1   72.41    7.81
   7   2  -1   75.51    7.02
  -9   7   2  925.77   52.87
   7   2   2 1023.91   52.61
   2  -9   2 1015.06   52.24
  -9   7   5   42.97    7.81
   7   2   5   37.41    7.07
   2  -9   5   41.08    5.87
   9  -7  -5   34.64    7.91
   2  -9   5   37.46    6.86
  -7  -2  -8  738.66   34.95
   2  -9   8  575.96   35.58
   7   2   8  557.10   35.84
   9  -7  -8  723.04   36.31
  -7  -2 -11  875.31   44.43
   2  -9  11  886.63   45.06
   7   2  11  834.97   45.53
   9  -7 -11  770.25   44.59
   9  -7 -11  834.39   45.32
  -7  -2 -14  880.45   45.17
   7   2  14  908.22   46.42
   2  -9  14  823.18   45.38
   9  -7 -14  805.31   45.06
   9  -7 -14  848.17   45.85
  -7  -2 -17  100.03    9.38
   7   2  17   93.69   10.90
   9  -7 -17   98.72   10.48
   9  -7 -17   90.33    8.44
   2  -9  17   84.41    8.96
  -9   7  20  373.97   24.31
  -7  -2 -20  496.37   25.20
   7   2  20  458.48   26.41
   2  -9  20  393.20   24.37
   9  -7 -20  471.95   25.68
  -7  -2 -23    9.01    9.17
  -9   7  23   14.72    7.70
   7   2  23   17.19   10.69
   2  -9  23   23.21    7.18
   9  -7 -23    5.50    9.48
  -9   7  26  723.41   40.24
  -7  -2 -26  748.09   41.45
  -2   9 -26  693.02   40.56
   7   2  26  809.13   42.81
   9  -7 -26  774.34   41.24
  -7  -2 -29  -14.20   11.32
   9  -7 -29    3.93   10.90
   7   2  29    4.93   12.16
  -9   7  29   -2.99    8.49
  -7  -2 -32  451.04   27.88
   7   2  32  448.32   28.87
   9  -7 -32  415.83   27.09
  -7  -2 -35   85.09   15.20
   7   2  35  100.45   16.03
   7   2  38  107.73   16.92
  -9   6 -39  151.38   16.82
  -9   6 -36  140.32   16.92
  -3   9  36  155.94   16.98
  -9   6 -36   97.30   15.35
  -3   9  33  -10.37   12.89
  -9   6 -33    6.08   13.41
  -9   6 -33   -0.58   12.42
  -3   9  30  223.37   18.65
  -9   6 -30  242.55   19.18
  -3   9  30  238.62   16.72
  -9   6 -30  215.20   18.02
  -9   6 -27   26.83   11.53
  -3   9  27  -14.99   11.11
  -3   9  27    5.97    8.80
  -9   6 -27    9.80   10.58
  -3   9  24  880.24   50.35
  -9   6 -24  954.12   50.67
  -3   9  24  970.63   49.88
  -9   6 -24  873.32   50.20
  -3   9  21   24.78    9.38
  -9   6 -21   14.83    9.38
  -3   9  21   30.13    8.02
   3  -9 -21   22.95    9.22
  -9   6 -21   28.14    9.43
  -3   9  18  622.07   35.05
  -3   9  18  667.50   34.74
   3  -9 -18  589.27   35.05
  -9   6 -18  610.18   34.95
  -3   9  15  426.94   24.57
   3  -9 -15  387.69   24.63
  -3   9  15  432.23   24.31
  -9   6 -15  420.02   24.57
  -3   9  12  783.98   45.38
   3  -9 -12  859.49   45.48
   3  -9 -12  793.68   45.59
   6   3 -12  880.19   43.96
  -9   6 -12  832.19   45.53
   3  -9  -9  264.24   16.72
   3  -9  -9  241.19   16.66
  -9   6  -9  242.24   16.66
  -6  -3   9  271.48   14.04
   3  -9  -6 1016.05   52.29
  -6  -3   6  999.55   50.98
  -9   6  -6  907.80   52.40
   6   3  -3  104.22    8.44
   3  -9  -3  107.00    9.12
  -9   6  -3  106.11    9.48
   3  -9   0  942.38   51.87
   6   3   0  963.76   51.46
   3  -9   0 1022.92   51.51
  -9   6   0  963.97   51.87
   3  -9   3  248.79   15.14
   6   3   3  235.63   14.72
  -9   6   3  234.85   15.14
   3  -9   3  228.46   14.46
  -9   6   6 1134.42   61.20
   3  -9   6 1127.98   61.25
   6   3   6 1161.25   61.25
   3  -9   6 1180.22   60.62
   9  -6  -6 1187.50   61.36
   6   3   9   99.45    9.54
   3  -9   9  114.44    8.38
   9  -6  -9   96.94    9.80
   3  -9   9  106.26    9.17
  -6  -3 -12  724.93   35.42
   6   3  12  654.09   36.31
   9  -6 -12  599.07   35.11
   3  -9  12  637.74   35.68
   9  -6 -12  690.56   36.10
  -6  -3 -15  345.25   19.96
   6   3  15  335.66   21.12
   9  -6 -15  331.00   19.39
   3  -9  15  339.28   20.12
   9  -6 -15  368.94   20.64
  -9   6  18  819.35   45.32
  -6  -3 -18  909.42   46.06
   6   3  18  878.77   47.00
   3  -9  18  845.76   45.80
   9  -6 -18  850.06   46.11
  -6  -3 -21    9.12    8.28
  -9   6  21   19.65    6.81
   3  -9  21   16.92    7.28
   6   3  21   30.44    9.43
   9  -6 -21    9.59    8.65
  -9   6  24  800.17   46.16
  -6  -3 -24  988.70   47.68
   6   3  24  916.34   48.52
   3  -9  24  849.32   46.53
   9  -6 -24  880.66   47.21
  -6  -3 -27   18.65   10.27
  -3   9 -27   20.70    9.85
   6   3  27    5.29   11.27
   9  -6 -27   35.79    9.80
  -6  -3 -30  211.58   17.61
  -3   9 -30  200.00   16.40
   6   3  30  226.05   18.60
   9  -6 -30  241.92   16.56
  -6  -3 -33    8.70   12.68
   6   3  33   25.36   13.41
   6   3  36  232.44   20.33
   6   3  39  186.59   19.02
  -9   5 -38   18.39   15.72
  -4   9  38   17.87   14.36
   4  -9 -38   36.73   15.46
  -9   5 -38   34.06   14.10
  -9   5 -35  207.81   19.33
  -4   9  35  187.80   18.18
  -9   5 -35  202.31   18.23
  -4   9  32   10.64   12.52
  -9   5 -32   22.58   13.26
  -9   5 -32   10.79   11.89
  -9   5 -29   18.18   11.68
  -4   9  29   35.16   11.68
  -9   5 -29   41.60   11.84
  -9   5 -26   16.24   10.53
  -4   9  26   -1.10   10.06
  -9   5 -26   -0.52   10.43
  -4   9  23   62.25   10.69
  -9   5 -23   84.94   11.27
   4  -9 -23   71.37   10.32
  -9   5 -23   70.58   10.85
  -4   9  20  947.73   52.71
  -9   5 -20 1057.24   52.77
   4  -9 -20  938.87   52.66
  -9   5 -20  954.43   52.56
  -4   9  17    0.47    7.70
   4  -9 -17   19.60    8.49
  -9   5 -17   12.21    8.17
   4  -9 -17   -2.46    7.81
  -9   5 -17    8.12    8.02
   4  -9 -14  379.83   20.44
   4  -9 -14  334.51   20.17
  -9   5 -14  328.12   20.12
   4  -9 -11  583.45   32.70
  -9   5 -11  595.61   32.70
  -5  -4   8 1321.01   67.70
  -9   5  -8 1279.51   69.43
   4  -9  -8 1349.62   69.43
   5   4  -5  178.42   11.06
   4  -9  -5  149.33   11.89
  -9   5  -5  176.74   12.26
   4  -9  -5  180.67   12.21
   4  -9  -2  550.92   31.65
  -9   5  -2  584.55   31.60
   4  -9  -2  584.71   31.44
   5   4   1    1.89    3.51
  -9   5   1   -3.83    6.18
   4  -9   1    0.31    6.03
   4  -9   1    0.79    5.82
  -9   5   4   45.01    7.34
   5   4   4   52.03    5.34
   5   4   4   50.56    7.07
   4  -9   4   57.38    6.86
   4  -9   4   47.89    6.97
  -9   5   7  373.70   21.90
   5   4   7  386.75   22.22
   4  -9   7  374.70   22.11
   4  -9   7  394.14   21.54
   5   4  10  520.63   28.03
   5   4  10  529.22   29.03
   4  -9  10  480.81   28.56
   4  -9  10  530.27   28.19
   9  -5 -10  511.51   28.61
   5   4  13  148.92   10.85
   5   4  13  167.31   12.16
   4  -9  13  157.51   11.21
   9  -5 -13  135.55   11.32
   5   4  16   97.04    9.48
   5   4  16   92.74   10.27
   4  -9  16   96.73    9.27
   9  -5 -16   97.36    9.54
  -4   9 -19  136.03   11.32
  -9   5  19  193.51   11.21
   5   4  19  172.02   12.84
   4  -9  19  177.73   12.37
   5   4  19  165.00   13.83
   9  -5 -19  176.01   12.52
   5   4  22  716.49   39.35
   4  -9  22  673.53   38.57
   5   4  22  740.39   40.14
   9  -5 -22  721.42   38.62
   4  -9  25    0.37    7.70
   5   4  25   -3.67   10.27
   9  -5 -25    6.55    8.17
  -4   9 -28  607.03   37.10
   4  -9  28  662.47   36.10
   5   4  28  717.28   38.62
  -4   9 -31   45.43   11.63
   5   4  31   38.25   12.79
  -4   9 -34    6.50   11.42
   5   4  34    2.15   13.15
  -4   9 -37   19.49   12.52
   5  -9 -37    8.96   14.99
  -5   9  37   26.36   13.57
  -9   4 -37    9.90   14.62
   5  -9 -34   17.08   13.83
  -9   4 -34   33.74   13.99
  -5   9  34   14.67   12.79
   5  -9 -31   23.06   12.94
  -5   9  31   23.84   11.89
  -9   4 -31   16.45   11.79
   5  -9 -28  657.13   35.32
  -9   4 -28  619.82   34.79
   5  -9 -25   13.26   10.90
   5  -9 -25   -7.65    9.27
  -5   9  25   -7.91    9.69
  -9   4 -25    5.29   10.11
   5  -9 -22  728.96   39.40
  -5   9  22  716.28   39.09
   5  -9 -22  618.04   38.62
  -9   4 -22  746.88   38.98
   5  -9 -19  194.40   14.41
  -5   9  19  177.58   13.94
  -9   4 -19  179.62   13.57
   5  -9 -19  165.42   13.57
  -9   4 -19  170.56   13.94
  -5   9  16  104.12   10.53
   5  -9 -16  118.58   10.95
  -9   4 -16  112.97   10.27
   5  -9 -16  100.66   10.27
  -9   4 -16   88.66   10.58
  -9   4 -13  172.13   11.79
   5  -9 -13  159.66   12.10
  -9   4 -13  137.13   11.68
   5  -9 -10  486.94   27.72
  -9   4 -10  479.92   27.67
   5  -9 -10  509.21   27.82
   4   5  -7  323.82   18.02
   5  -9  -7  360.03   20.54
   4   5  -7  397.81   19.60
  -9   4  -7  382.25   20.49
   5  -9  -7  360.81   20.49
   4   5  -4   50.30    4.14
   5  -9  -4   41.92    7.28
  -9   4  -4   50.62    7.34
   4   5  -4   43.23    6.13
   5  -9  -4   46.01    7.13
   4   5  -1    3.25    3.46
   5  -9  -1   -1.31    6.44
   5  -9  -1   13.15    6.03
   4   5  -1    7.60    5.34
  -9   4  -1    5.34    6.24
   4   5   2  561.50   29.87
   5  -9   2  530.01   31.12
  -9   4   2  575.91   30.91
   5  -9   2  571.66   30.91
   4   5   2  582.88   30.91
   5  -9   5  175.17   12.31
   5  -9   5  169.56   12.05
  -9   4   5  192.93   12.16
  -9   4   8 1380.96   69.53
   4   5   8 1305.34   69.22
   5  -9   8 1290.10   69.90
   5  -9   8 1341.45   69.58
  -5   9 -11  538.65   29.97
   5  -9  11  528.80   30.34
   4   5  11  572.97   29.97
  -5   9 -14  320.10   19.81
   4   5  14  338.96   19.96
   4   5  14  359.56   20.85
   5  -9  14  325.45   20.17
   9  -4 -14  366.63   20.07
  -5   9 -17   15.98    6.81
   4   5  17   20.23    7.39
   4   5  17    7.13    8.23
   9  -4 -17    8.28    6.71
   4   5  20  980.84   52.40
   4   5  20 1047.60   53.24
   9  -4 -20  983.04   51.61
  -5   9 -20  924.46   51.56
  -5   9 -23   68.07    8.65
   4   5  23   81.85   10.64
   4   5  23  102.49   11.58
   9  -4 -23   74.30    8.86
   4   5  26    5.45   10.06
   4   5  29   27.51   11.89
  -5   9 -29   53.60   11.53
  -5   9 -32   33.06   12.21
  -5   9 -35  189.16   17.45
  -5   9 -38   45.27   13.89
   4   5  38   22.69   13.78
   6  -9 -39  164.16   18.55
   9  -3  39  141.06   18.44
  -6   9  39  150.17   17.08
   6  -9 -36  189.94   19.07
  -6   9  36  175.95   17.45
  -9   3 -36  195.81   18.86
   6  -9 -33   22.64   13.57
  -6   9  33   21.33   11.95
  -9   3 -33    1.94   12.84
  -6   9  30  216.14   17.29
   6  -9 -30  210.90   18.08
  -9   3 -30  207.08   17.61
   6  -9 -27   11.63   11.27
   6  -9 -27  -12.31    9.59
  -9   3 -27    5.92   10.53
  -6   9  27   21.80   10.58
   6  -9 -24  848.28   45.90
  -6   9  24  869.18   45.59
   6  -9 -24  733.05   44.91
  -9   3 -24  876.05   45.48
   6  -9 -21    4.03    9.59
  -6   9  21   18.92    9.01
   6  -9 -21    0.94    8.28
  -9   3 -21   33.17    9.12
  -6   9  18  839.32   44.07
  -9   3 -18  846.91   43.70
   6  -9 -18  730.54   43.65
   6  -9 -18  803.74   44.07
  -9   3 -15  353.11   20.64
   6  -9 -15  346.14   21.27
  -9   3 -12  671.64   34.11
   6  -9 -12  601.17   34.37
   6  -9 -12  614.53   34.64
  -9   3 -12  600.59   34.43
   3   6  -9   95.00    6.08
  -9   3  -9  109.98    8.49
   6  -9  -9  103.22    9.27
   3   6  -9  104.38    7.96
   6  -9  -9  112.71    9.64
  -9   3  -9  109.67    9.17
  -3  -6   9   87.19    5.08
  -3  -6   6 1202.17   59.11
   3   6  -6 1082.91   59.21
  -9   3  -6 1235.03   60.05
   3   6  -6 1119.23   60.15
   6  -9  -6 1082.18   60.62
  -9   3  -6 1138.04   60.52
   6  -9  -6 1136.62   60.73
   3   6  -3  230.13   13.20
   6  -9  -3  209.23   14.78
   3   6  -3  257.43   14.62
  -9   3  -3  244.33   14.83
   6  -9  -3  235.63   15.20
   3   6   0  976.34   50.56
   3   6   0 1012.70   51.56
   6  -9   0  931.64   51.61
   6  -9   0 1007.41   51.66
  -9   3   0  926.30   51.30
   6  -9   3   89.65    8.80
   6  -9   3   92.27    8.96
   3   6   3  108.36    8.86
  -9   3   3   95.47    8.28
   3   6   6  924.99   49.15
  -6   9  -6  970.36   49.88
   3   6   6  950.66   49.99
   6  -9   6  875.84   49.83
   6  -9   6  951.97   49.73
  -9   3   6  942.75   49.36
  -9   3   9  249.10   15.09
  -6   9  -9  284.94   16.14
   3   6   9  235.90   15.25
   3   6   9  252.56   16.09
   3   6  12  839.63   44.64
  -6   9 -12  821.87   44.85
   3   6  12  852.47   45.32
   3   6  15  401.42   24.00
  -6   9 -15  441.87   24.26
   3   6  18  617.25   34.32
  -6   9 -18  617.72   34.01
   3   6  21   28.92    8.91
  -6   9 -21   29.08    8.28
   3   6  24  873.16   48.42
  -6   9 -24  891.08   47.53
   3   6  27  -18.23   11.16
  -6   9 -27    2.57    8.38
  -6   9 -30  251.51   19.65
   3   6  30  225.26   19.23
   3   6  30  279.18   19.33
  -6   9 -33    4.40   12.63
   3   6  33  -12.73   13.47
   3   6  33   15.82   11.95
  -6   9 -36  148.08   17.03
   3   6  36  144.30   16.35
  -6   9 -39  242.13   19.91
   3   6  39  190.42   19.02
   7  -9 -38   59.00   15.93
   9  -2  38  114.39   16.92
  -7   9  38   81.53   14.36
   7  -9 -35   99.50   15.67
   9  -2  35   82.16   16.40
  -7   9  35   99.35   14.25
  -9   2 -35  114.91   15.98
  -7   9  32  393.25   26.15
  -9   2 -32  424.48   27.04
   7  -9 -32  419.24   27.25
  -7   9  29   24.10   11.37
  -9   2 -29    1.15   11.53
   7  -9 -29    1.78   11.68
  -7   9  26  701.51   39.77
  -9   2 -26  770.99   40.19
   7  -9 -26  637.32   39.04
   7  -9 -26  765.91   40.50
   7  -9 -23   -9.64   11.00
  -7   9  23   14.46    9.85
   7  -9 -23   17.50    8.17
  -9   2 -23   10.58    9.48
  -7   9  20  436.32   24.10
  -9   2 -20  394.19   23.47
   7  -9 -20  348.34   23.26
   7  -9 -20  409.65   24.31
   7  -9 -17   70.27   10.27
  -2  -7  17   73.83    6.86
  -9   2 -17   67.33    9.01
  -9   2 -14  931.96   45.43
  -2  -7  14  840.83   44.64
   7  -9 -14  872.33   46.11
  -9   2 -11  906.96   45.43
  -2  -7  11  841.88   45.11
   7  -9 -11  777.80   45.74
   7  -9 -11  882.33   46.22
  -9   2  -8  636.53   35.11
  -2  -7   8  697.53   35.37
   7  -9  -8  567.21   35.63
  -2  -7   8  704.44   34.11
   7  -9  -8  638.32   36.10
  -9   2  -8  566.22   35.63
  -2  -7   5   34.37    4.45
   2   7  -5   32.85    5.03
  -9   2  -5   43.60    5.66
  -2  -7   5   27.72    6.03
   7  -9  -5   33.85    7.13
   2   7  -5   56.12    7.02
  -9   2  -5   48.99    7.23
   7  -9  -5   39.19    7.60
  -2  -7   2  950.14   51.46
   7  -9  -2  941.75   51.77
   2   7  -2  981.52   51.56
  -9   2  -2  961.46   51.35
   7  -9  -2 1029.10   51.93
  -9   2   1   75.45    5.82
   7  -9   1   71.84    8.07
  -2  -7  -1   71.05    7.75
   7  -9   1   64.82    8.54
   2   7   1   74.56    8.12
  -9   2   1   73.83    7.65
   2   7   4 1855.05   96.78
  -7   9  -4 1857.36   97.51
  -9   2   4 1864.12   96.05
   2   7   4 1931.87   97.51
   7  -9   4 1862.50   97.41
  -9   2   4 1866.48   96.83
   2   7   7  180.41   11.48
  -7   9  -7  176.16   12.52
  -9   2   7  161.28    9.54
   2   7   7  179.04   12.47
  -9   2   7  171.29   11.21
   2   7  10  552.59   31.12
  -9   2  10  580.62   30.60
   2   7  10  555.21   31.81
  -7   9 -10  579.58   31.65
   2   7  13   57.27    7.96
  -7   9 -13   52.66    8.65
   2   7  13   50.77    8.33
   2   7  16  994.89   55.38
   2   7  16 1076.99   56.01
  -7   9 -16 1055.41   55.49
   2   7  19  389.06   25.05
   2   7  19  453.98   25.73
  -7   9 -19  437.68   24.99
   2   7  22  313.55   21.33
   2   7  22  341.95   21.64
  -7   9 -22  347.71   20.91
   2   7  25    9.38   10.58
  -7   9 -25   16.51    9.06
   2   7  25   22.79   10.43
  -7   9 -28  366.05   24.37
   2   7  28  406.92   24.00
   2   7  28  368.78   23.53
  -7   9 -28  317.53   22.11
   2   7  31  149.96   15.93
  -7   9 -31  145.77   16.35
   2   7  31  144.93   15.14
   2   7  34  294.79   23.16
  -7   9 -34  319.73   23.63
   2   7  34  319.16   22.32
   2   7  37   -6.65   14.99
  -7   9 -37    0.68   15.30
   2   7  37   15.20   12.63
   8  -9 -37    3.93   14.57
   9  -1  37   36.52   15.77
  -8   9  37   14.57   12.52
   8  -9 -34   -0.63   13.73
   9  -1  34   21.01   14.83
  -8   9  34    0.52   11.74
  -9   1 -34   21.64   13.73
   8  -9 -31   70.06   13.89
   9  -1  31   58.37   15.20
  -9   1 -31   74.72   13.57
  -8   9  31   73.99   12.47
  -8   9  28  519.48   31.54
  -9   1 -28  582.56   32.12
   8  -9 -28  513.97   32.28
   8  -9 -25   -6.18   11.37
  -8   9  25    2.46    9.69
  -9   1 -25   15.77   10.48
  -9   1 -22  514.39   27.61
  -8   9  22  469.07   27.67
   8  -9 -22  422.49   26.93
   8  -9 -22  480.81   28.30
  -8   9  19  218.61   15.56
  -9   1 -19  215.67   15.09
   8  -9 -19  219.86   16.45
   8  -9 -16  107.31   11.79
  -9   1 -16  114.39   10.22
  -1  -8  16  115.17    8.96
   8  -9 -16   85.20    9.90
   8  -9 -13   79.75   10.17
  -9   1 -13   79.65    8.12
  -1  -8  13   63.30    7.65
   8  -9 -13   79.02    9.01
  -9   1 -10  337.34   18.02
  -1  -8  10  287.46   18.23
   8  -9 -10  278.08   18.71
   8  -9 -10  339.17   19.65
  -9   1  -7  345.25   19.18
  -1  -8   7  330.00   19.86
   8  -9  -7  318.69   20.23
   8  -9  -7  376.01   20.91
  -1  -8   7  342.37   18.50
   8  -9  -4   14.46    6.81
  -1  -8   4   10.90    6.03
  -9   1  -4   23.95    6.60
   8  -9  -4   14.20    7.44
   1   8  -1   27.14    5.97
  -1  -8   1   34.22    5.76
  -9   1  -1   39.82    4.61
   8  -9  -1   48.21    7.55
  -1  -8   1   31.54    7.02
   1   8  -1   31.54    7.18
  -9   1  -1   42.60    6.81
   8  -9  -1   47.53    8.02
  -8   9  -2  316.07   20.33
   1   8   2  347.09   19.23
  -9   1   2  328.59   17.92
  -1  -8  -2  314.91   19.96
   1   8   2  350.07   20.17
   8  -9   2  352.17   20.44
  -9   1   2  347.71   19.28
  -8   9  -5   83.68    9.59
  -9   1   5   67.96    5.08
   1   8   5   95.63    8.28
   1   8   5  103.80    9.38
  -1  -8  -5   91.70    9.01
  -9   1   5   98.77    7.65
   1   8   8 1069.66   58.95
  -1  -8  -8 1131.85   59.79
   1   8   8 1163.66   59.68
  -8   9  -8 1128.24   59.63
   1   8  11  529.22   30.65
   1   8  11  602.89   31.49
  -8   9 -11  539.70   31.23
   1   8  14  280.38   18.71
   1   8  14  336.71   19.65
  -8   9 -14  301.13   19.39
   1   8  17   40.29    9.22
  -8   9 -17   33.12    9.54
   1   8  17   50.25    9.54
   1   8  20  737.71   41.60
   1   8  20  816.89   42.08
  -8   9 -20  711.41   41.39
   1   8  23   56.54   11.11
  -8   9 -23   74.30   10.85
   1   8  23   76.76   11.48
   1   8  26   10.43   11.06
  -8   9 -26   -1.41   10.01
   1   8  26   11.00   10.53
   1   8  29  -12.05   12.52
  -8   9 -29   -3.35   12.89
  -8   9 -29    0.47   10.32
   1   8  29   -5.34   10.90
   1   8  32   16.98   13.52
  -8   9 -32  -22.32   14.46
  -8   9 -32   15.77   10.53
   1   8  32   19.54   12.10
  -8   9 -35  224.74   20.17
   1   8  35  198.80   19.44
   1   8  35  190.10   18.08
   1   8  38   43.23   13.68
   9  -9 -36  236.53   20.38
   9  -9 -33   34.74   13.62
  -9   0 -33   15.09   14.04
   9   0  33   21.17   14.67
  -9   9  33  -14.62   11.63
  -9   9  30  231.29   18.50
  -9   0 -30  247.16   19.65
   9   0  30  289.19   21.69
   9  -9 -30  263.77   20.17
   9  -9 -27   -5.24   12.31
   9   0  27  -23.84   14.04
  -9   0 -27    9.69   11.42
  -9   9  27  -12.42   10.48
  -9   9  24    5.71   10.01
   9  -9 -24   19.49   11.42
   9   0  24    3.67   12.58
  -9   0 -24   12.68   10.11
   9  -9 -21  129.32   13.20
  -9   9  21  103.96   11.79
  -9   0 -21  105.11   11.58
   9  -9 -18   53.71   10.79
  -9   0 -18   50.20    8.80
   0  -9  18   52.50    7.70
   9  -9 -18   38.04    8.44
  -9   0 -15  493.49   25.15
   0  -9  15  444.76   25.05
   9  -9 -15  452.46   26.62
  -9   0 -12  170.71   11.32
   0  -9  12  143.57   11.53
   9  -9 -12  152.79   12.16
   9  -9 -12  157.04   13.26
  -9   0  -9   20.54    5.92
   9  -9  -9   13.31    7.28
   9  -9  -9   24.05    8.75
  -9   0  -6  311.66   17.13
   0  -9   6  297.78   18.50
   9  -9  -6  279.96   18.60
   9  -9  -6  319.47   19.49
   0  -9   3   23.95    5.66
   0  -9   3   14.41    7.39
  -9   0  -3   30.50    6.81
   9  -9  -3   15.41    8.33
   0  -9   0 1777.98   91.38
  -9   9   0 1765.24   92.43
   0  -9   0 1738.94   92.22
   9  -9   0 1807.43   92.48
  -9   0   0 1731.55   91.54
  -9   9  -3   26.25    8.59
   0   9   3   16.77    6.86
   0  -9  -3   -1.47    6.34
   0  -9  -3   14.20    7.34
   0   9   3    6.29    7.34
   9   0  -3    0.94    5.82
  -9   0   3   10.79    5.66
   0   9   6  262.67   16.77
   0  -9  -6  262.31   17.66
   9   0  -6  281.80   15.93
   0   9   6  284.73   17.71
  -9   9  -6  256.70   17.76
  -9   0   6  266.45   15.77
   0   9   9   75.14    9.17
  -9   9  -9   71.05   10.17
   0  -9  -9   63.09    9.54
   0   9   9   66.23    9.64
   0   9  12  149.39   12.00
  -9   9 -12  125.34   12.68
   0  -9 -12  150.75   12.99
   0   9  12  150.02   12.63
   0   9  15  636.32   36.73
   0   9  15  683.12   37.20
  -9   9 -15  670.12   37.15
  -9   9 -18   62.88   10.79
   0   9  18   62.77   10.58
   0   9  18   66.96   10.43
   0   9  21   19.96   10.37
   0   9  21   27.46   10.01
   0   9  24    5.76   10.90
  -9   9 -24   24.37   11.00
   0   9  24    4.03   10.48
  -9   9 -27   41.08   11.84
   0   9  27   48.94   11.68
  -9   9 -27   55.33   13.99
   0   9  27   34.27   12.21
  -9   9 -30  399.43   27.30
   0   9  30  411.95   26.67
   0   9  30  413.74   25.78
  -9   9 -30  367.36   25.05
  -9   9 -33  -12.26   11.68
   0   9  33    6.76   12.26
   0   9  33    2.10   14.25
  -9   9 -33    2.93   14.83
   0   9  36   87.19   14.20
  -1  10  34  253.24   19.65
 -10   9 -34  233.64   19.81
 -10   9 -31   12.31   13.05
  -1  10  31   43.96   12.84
  -1  10  31    9.01   14.46
 -10   9 -31   18.60   15.25
  -1  10  28  172.50   18.02
  -1  10  28  180.30   17.29
 -10   9 -28  218.24   17.55
 -10   9 -25   19.44   11.58
  -1  10  25    4.77   11.48
  -1  10  25   18.76   12.10
 -10   9 -25   -3.46   13.41
  -1  10  22  271.79   19.91
  -1  10  22  310.04   20.02
 -10   9 -22  252.35   19.60
 -10   9 -19  154.73   14.20
  -1  10  19  140.79   13.47
  -1  10  19  114.39   13.52
  -1  10  16  344.41   24.05
   1 -10 -16  453.24   25.52
  -1  10  16  389.27   24.52
 -10   9 -16  411.17   24.78
 -10   9 -13   59.16   11.32
  -1  10  13   65.60   10.69
   1 -10 -13   99.03   11.42
  -1  10  13   74.77   10.58
  -1  10  10  506.90   28.24
  -1  10  10  516.12   28.71
   1 -10 -10  459.95   28.61
 -10   9 -10  465.51   28.71
   1 -10  -7  203.78   13.89
  -1  10   7  200.95   14.20
   1 -10  -7  200.63   14.83
   9   1  -7  182.66   12.31
  -1  10   7  203.04   14.83
 -10   9  -7  176.53   14.88
 -10   9  -4 1171.68   62.83
   1 -10  -4 1263.32   62.09
  -1  10   4 1129.44   62.14
   9   1  -4 1188.92   61.62
   1 -10  -4 1160.20   62.77
  -9  -1   4 1138.04   61.20
   1 -10  -1   21.01    6.97
 -10   9  -1   20.12    9.12
   9   1  -1   21.64    6.60
   1 -10  -1   25.36    8.28
  -9  -1   1   12.58    6.44
 -10   9   2  489.71   27.35
   9   1   2  428.88   26.20
   1 -10   2  469.65   26.88
  -9  -1  -2  442.92   25.83
   1 -10   2  479.92   25.73
  10  -9  -2  479.44   27.56
   1 -10   5   34.74    6.65
   9   1   5   52.82    8.49
   1 -10   5   54.13    8.49
  10  -9  -5   60.94    9.69
  -9  -1  -8  576.07   30.55
   1 -10   8  589.43   31.96
   9   1   8  610.70   32.38
  10  -9  -8  491.97   31.54
  10  -9  -8  578.53   32.54
  -9  -1 -11  408.18   21.43
   1 -10  11  366.05   22.32
   9   1  11  422.96   23.63
  10  -9 -11  318.42   22.06
  10  -9 -11  360.92   23.26
  -9  -1 -14  361.29   20.49
   9   1  14  390.89   22.79
  10  -9 -14  310.62   20.80
  10  -9 -14  332.41   22.16
  -9  -1 -17   19.07    8.23
  10  -9 -17    6.34   10.53
  10  -9 -17   16.40    8.38
 -10   9  20  328.12   21.48
  -9  -1 -20  376.53   21.75
   9   1  20  339.17   23.58
  10  -9 -20  337.08   22.74
  -9  -1 -23   72.26   11.16
 -10   9  23   36.42   10.27
   9   1  23   48.78   13.57
  10  -9 -23   35.53   12.31
 -10   9  26  476.67   30.50
  -9  -1 -26  570.04   31.54
   9   1  26  596.87   33.38
  10  -9 -26  505.64   31.96
  -9  -1 -29    9.27   12.58
 -10   9  29    4.61   10.22
   9   1  29    1.62   14.62
  10  -9 -29   -5.97   12.73
  -9  -1 -32  204.93   18.86
   9   1  32  250.57   21.64
  10  -9 -32  219.60   19.18
  10  -9 -35  133.67   16.82
  -2  10  36    1.68   11.79
 -10   8 -36    1.21   13.62
 -10   8 -33   47.11   15.56
  -2  10  33   36.52   14.88
  -2  10  33   42.97   12.10
 -10   8 -33   42.49   13.57
  -2  10  30    0.68   12.99
 -10   8 -30    7.07   14.15
  -2  10  30    1.15   11.06
 -10   8 -30   -3.56   12.31
  -2  10  27    6.39   12.26
 -10   8 -27   25.52   13.52
  -2  10  27   14.51   10.58
 -10   8 -27   18.71   12.10
  -2  10  24  250.52   20.12
 -10   8 -24  291.65   21.12
  -2  10  24  323.93   20.07
 -10   8 -24  267.07   20.17
  -2  10  21   -5.03   10.74
  -2  10  21   -2.67    9.80
 -10   8 -21   26.78   10.74
  -2  10  18  228.40   17.03
  -2  10  18  213.73   16.77
   2 -10 -18  247.42   17.87
 -10   8 -18  250.25   17.40
  -2  10  15  223.48   16.35
   2 -10 -15  223.27   16.40
  -2  10  15  228.04   15.98
 -10   8 -15  210.80   16.56
  -2  10  12  110.25   11.11
 -10   8 -12   93.27   11.53
   2 -10 -12   95.78   11.48
  -2  10  12  121.35   11.27
  -2  10   9  185.28   13.94
   2 -10  -9  209.23   14.15
   2 -10  -9  174.91   14.30
 -10   8  -9  184.02   14.62
   2 -10  -6  137.23   11.21
   8   2  -6  129.84    9.59
   2 -10  -6  115.17   11.58
 -10   8  -6  141.68   12.16
   2 -10  -3  217.56   15.46
   8   2  -3  228.61   14.10
   2 -10  -3  235.16   14.78
 -10   8  -3  205.72   15.61
 -10   8   0  357.25   21.01
   8   2   0  329.64   19.86
   2 -10   0  319.94   20.75
   2 -10   0  349.34   19.91
 -10   8   3  136.55   12.42
   8   2   3  136.65   11.27
   2 -10   3  167.62   10.85
  -8  -2  -6  135.29    9.22
   8   2   6  136.03   11.42
  10  -8  -6  137.86   12.31
   2 -10   6  136.65    9.96
  -8  -2  -9  247.74   14.62
   8   2   9  264.77   16.72
  10  -8  -9  196.76   15.46
  10  -8  -9  218.55   16.72
   2 -10   9  282.32   14.78
  -8  -2 -12   82.27    8.65
  10  -8 -12   96.31    9.12
   2 -10  12   84.68    9.69
  10  -8 -12   80.80   11.16
  -8  -2 -15  343.37   20.02
   2 -10  15  346.46   20.33
   8   2  15  376.17   22.06
  10  -8 -15  305.38   19.86
  10  -8 -15  324.19   21.12
  -8  -2 -18  257.85   16.30
   8   2  18  256.49   18.44
   2 -10  18  227.41   15.93
  10  -8 -18  239.04   17.34
 -10   8  21    7.23    8.17
  -8  -2 -21   18.08    9.22
   8   2  21   14.15   11.48
  10  -8 -21   22.22   10.69
   2 -10  21    7.60    7.96
  -8  -2 -24  375.12   23.16
 -10   8  24  339.44   22.27
   8   2  24  404.99   25.20
  10  -8 -24  383.29   23.84
  -8  -2 -27   19.81   11.37
 -10   8  27   18.02    9.17
   8   2  27   31.33   13.68
  10  -8 -27   31.75   11.89
  -8  -2 -30    7.65   12.42
   8   2  30    5.50   13.78
  10  -8 -30    3.83   12.31
  -8  -2 -33    6.44   13.41
   8   2  33   26.41   15.46
 -10   7 -35   71.94   16.14
  -3  10  35   71.00   15.20
 -10   7 -35   53.81   14.15
  -3  10  32  267.65   21.33
 -10   7 -32  302.50   22.58
 -10   7 -32  244.80   20.54
  -3  10  29   23.53   12.84
 -10   7 -29   10.17   13.26
 -10   7 -29   30.91   12.52
 -10   7 -26  773.24   42.08
  -3  10  26  728.13   41.60
 -10   7 -26  693.07   41.19
 -10   7 -23   23.21   11.16
  -3  10  23   21.85   10.85
  -3  10  23   18.39    9.33
 -10   7 -23   13.78   10.48
  -3  10  20  387.69   24.68
   3 -10 -20  402.63   24.94
 -10   7 -20  403.10   24.89
  -3  10  17  154.78   13.94
   3 -10 -17  172.97   14.04
 -10   7 -17  163.85   14.15
   3 -10 -14  510.57   27.82
  -3  10  14  432.60   27.56
   3 -10 -14  479.60   27.98
 -10   7 -14  468.02   27.77
   3 -10 -11  644.87   34.74
  -3  10  11  613.06   34.69
   3 -10 -11  583.61   35.00
 -10   7 -11  637.84   34.95
   3 -10  -8  767.63   39.19
   3 -10  -8  660.27   39.30
   7   3  -8  706.96   37.88
 -10   7  -8  718.22   39.40
   3 -10  -5    4.45    7.34
 -10   7  -5   28.50    8.28
   3 -10  -5   29.24    7.91
  -7  -3   5   12.16    4.40
   7   3  -2  629.30   35.05
   3 -10  -2  679.03   35.47
 -10   7  -2  638.68   35.95
 -10   7   1   54.34    8.80
   3 -10   1   70.32    8.17
   7   3   1   56.90    7.44
   3 -10   1   57.38    8.54
 -10   7   4 1712.53   88.24
   3 -10   4 1586.30   88.03
   7   3   4 1714.73   88.03
   3 -10   4 1707.82   87.51
 -10   7   7   38.67    8.96
   7   3   7   48.99    8.33
  10  -7  -7   75.51    9.59
   3 -10   7   58.90    7.13
   3 -10   7   67.38    8.59
   7   3  10  700.77   38.41
   3 -10  10  672.79   37.99
   3 -10  10  703.60   37.10
  10  -7 -10  692.55   38.25
  -7  -3 -13   58.90    7.70
  10  -7 -13   57.53    7.60
   7   3  13   78.07   10.01
   3 -10  13   67.07    8.86
  10  -7 -13   72.05    9.96
  -7  -3 -16  748.14   35.95
   3 -10  16  582.30   35.95
   7   3  16  620.19   36.99
  10  -7 -16  636.69   35.37
  10  -7 -16  691.81   36.68
  -7  -3 -19  368.25   21.27
 -10   7  19  354.00   20.70
   3 -10  19  348.87   21.17
   7   3  19  370.09   23.11
  10  -7 -19  310.77   21.59
  -7  -3 -22  359.66   22.53
 -10   7  22  362.96   21.48
   3 -10  22  370.51   21.80
   7   3  22  408.18   24.52
  10  -7 -22  335.24   22.64
  -7  -3 -25   70.84   12.05
   7   3  25   97.78   14.10
   3 -10  25  100.08   10.22
  10  -7 -25  105.74   12.26
  -7  -3 -28  347.14   22.37
  -3  10 -28  305.64   21.38
   7   3  28  324.87   23.79
  10  -7 -28  336.40   21.80
   7   3  31   92.80   15.82
   7   3  34  362.70   26.36
 -10   6 -37   10.58   13.94
  -4  10  34  231.86   19.91
 -10   6 -34  231.76   20.70
   4 -10 -34  254.45   20.70
 -10   6 -34  210.85   19.86
  -4  10  31   70.79   14.83
   4 -10 -31  103.01   15.30
 -10   6 -31   76.87   14.41
 -10   6 -28   74.72   13.68
  -4  10  28   69.48   13.26
   4 -10 -28   77.71   13.83
 -10   6 -28   81.64   13.36
 -10   6 -25   32.02   11.37
  -4  10  25    3.51   10.64
   4 -10 -25   13.05   12.05
 -10   6 -25   -9.22   11.42
   4 -10 -22    8.33   10.79
 -10   6 -22  -22.58   10.53
  -4  10  22  -10.06   10.22
   4 -10 -22    8.23    9.80
 -10   6 -22    5.45   10.32
   4 -10 -19  277.92   19.28
  -4  10  19  266.50   19.13
 -10   6 -19  313.39   19.23
   4 -10 -19  276.24   19.13
 -10   6 -19  253.45   18.92
   4 -10 -16  139.85   12.84
  -4  10  16  132.41   12.10
   4 -10 -16  127.33   12.42
 -10   6 -16  119.78   12.37
  -4  10  13   56.22    9.33
   4 -10 -13   58.84    9.80
   4 -10 -13   48.05    9.43
 -10   6 -13   54.18    9.48
   4 -10 -10   93.43   10.22
   4 -10 -10   86.04   10.22
 -10   6 -10  106.16   10.69
   6   4  -7  260.52   14.93
 -10   6  -7  229.50   16.40
   4 -10  -7  238.41   16.19
 -10   6  -4  943.59   51.51
   6   4  -4  960.20   50.72
   4 -10  -4  919.69   51.51
   4 -10  -4 1011.08   51.30
   4 -10  -1   97.72    9.33
 -10   6  -1   83.63    9.75
   4 -10  -1   98.30    9.64
 -10   6   2   88.82    9.38
   6   4   2   76.55    8.23
   4 -10   2   74.30    8.28
   4 -10   2   63.19    8.91
 -10   6   5   40.08    8.38
   6   4   5   53.39    7.91
   4 -10   5   66.44    8.33
   4 -10   5   49.88    7.55
 -10   6   8   47.16    8.23
   6   4   8   49.10    8.28
   4 -10   8   40.92    8.07
   4 -10   8   67.12    7.65
   6   4  11  598.13   32.80
   4 -10  11  535.30   32.12
  10  -6 -11  610.13   32.54
  10  -6 -14   49.67    6.81
   6   4  14   51.46    9.54
   4 -10  14   75.72    8.65
  10  -6 -14   57.64    9.22
 -10   6  17  133.35   10.32
   6   4  17  167.31   13.31
   4 -10  17  144.83   11.74
  10  -6 -17  138.96   12.16
   6   4  20   56.07   11.11
   4 -10  20   47.00    8.80
  10  -6 -20   49.46    9.54
   4 -10  23   89.29   10.53
   6   4  23   96.05   13.26
  10  -6 -23  112.55   11.21
   6   4  26  388.48   24.42
   4 -10  26  334.41   21.33
  10  -6 -26  352.69   22.01
  -4  10 -29   22.06   11.21
   6   4  29   21.22   13.05
  -4  10 -32  110.98   14.57
   6   4  32  133.72   16.35
  -5  10  36   87.51   16.40
   5 -10 -36  119.36   17.71
 -10   5 -36  116.53   16.61
  -5  10  33   19.23   13.20
 -10   5 -33    4.03   13.94
   5 -10 -33    4.14   14.46
 -10   5 -33    0.63   13.47
 -10   5 -30  223.27   19.07
  -5  10  30  241.87   19.18
   5 -10 -30  239.93   19.81
 -10   5 -30  222.74   18.97
  -5  10  27   29.40   11.79
 -10   5 -27   33.80   12.21
   5 -10 -27   47.73   13.26
 -10   5 -27   12.47   11.79
  -5  10  24  474.94   30.29
   5 -10 -24  556.94   30.86
 -10   5 -24  525.76   30.39
   5 -10 -24  484.26   30.08
 -10   5 -24  503.65   30.23
  -5  10  21   31.12   10.58
   5 -10 -21   25.68   10.95
 -10   5 -21   22.06    9.90
   5 -10 -21   39.98   10.11
 -10   5 -21   22.79   10.32
   5 -10 -18  715.13   38.20
  -5  10  18  581.67   37.62
 -10   5 -18  751.08   37.83
   5 -10 -18  637.11   37.73
 -10   5 -18  696.32   37.88
   5 -10 -15  488.56   28.61
  -5  10  15  414.47   28.19
 -10   5 -15  519.42   28.24
   5 -10 -15  486.47   28.45
 -10   5 -15  537.29   28.61
 -10   5 -12  613.01   34.43
   5 -10 -12  619.77   34.53
   5 -10  -9  118.94   10.64
   5   5  -9   90.02    8.17
 -10   5  -9   94.79   10.32
   5   5  -6  665.09   35.47
   5 -10  -6  617.41   36.31
 -10   5  -6  653.04   36.36
   5 -10  -6  696.58   36.36
   5 -10  -3   53.18    8.70
 -10   5  -3   65.92    8.59
   5 -10  -3   69.95    8.70
   5   5  -3   67.33    7.49
   5   5   0 1007.88   52.66
   5 -10   0  992.48   54.34
   5   5   0 1026.32   53.87
 -10   5   0  997.66   54.07
   5 -10   0 1061.64   54.07
 -10   5   3   71.68    8.65
   5 -10   3   54.91    8.23
   5 -10   3   72.73    8.28
 -10   5   6  671.06   36.15
   5   5   6  651.83   35.37
   5 -10   6  633.91   36.47
   5 -10   6  701.04   36.21
 -10   5   9  124.13    9.85
   5   5   9  100.71    8.75
   5 -10   9  109.46   10.22
   5 -10   9   97.30    9.59
   5   5  12  597.18   33.01
   5   5  12  630.19   34.16
   5 -10  12  593.15   33.59
   5   5  15  495.16   28.19
   5   5  15  522.99   29.40
   5 -10  15  489.66   28.50
   5   5  18  656.81   37.57
   5 -10  18  653.56   37.57
   5   5  18  706.38   38.67
  10  -5 -18  714.82   37.36
   5   5  21   10.43    8.96
   5   5  21    9.22   10.64
   5 -10  21   20.75    8.38
  10  -5 -21   36.84    8.38
   5   5  24  560.14   33.01
   5   5  24  587.33   33.85
   5 -10  24  562.18   32.07
   5 -10  27   22.69    8.86
  -5  10 -30  271.58   20.49
  -5  10 -33   10.69   12.63
  -5  10 -36  117.16   15.61
  -6  10  35  187.38   18.65
   6 -10 -35  216.14   20.07
 -10   4 -35  226.31   20.07
 -10   4 -35  201.16   19.60
  -6  10  32  131.78   16.03
 -10   4 -32  148.18   16.77
   6 -10 -32  146.30   17.08
 -10   4 -32  141.21   16.87
 -10   4 -29   19.33   12.21
  -6  10  29   13.36   12.10
   6 -10 -29   23.95   13.41
 -10   4 -29   45.17   13.62
  -6  10  26  346.61   23.16
   6 -10 -26  358.30   23.63
 -10   4 -26  359.45   23.00
   6 -10 -26  333.93   22.43
 -10   4 -26  341.79   23.42
   6 -10 -23  114.33   13.26
  -6  10  23   86.56   12.42
 -10   4 -23  102.96   12.68
   6 -10 -23  105.48   11.95
 -10   4 -23  112.76   12.94
   6 -10 -20   57.64   11.53
  -6  10  20   40.66   10.37
 -10   4 -20   51.51   10.01
   6 -10 -20   34.43    9.75
 -10   4 -20   53.08   10.79
  -6  10  17  123.24   12.42
 -10   4 -17  148.71   12.42
   6 -10 -17  123.97   12.10
 -10   4 -17  121.25   12.58
 -10   4 -14   57.85    8.96
   6 -10 -14   64.40   10.11
 -10   4 -14   54.65    9.59
 -10   4 -11  504.86   30.91
   6 -10 -11  569.78   31.23
   6 -10 -11  482.22   30.81
   6 -10  -8   42.91    8.80
 -10   4  -8   46.01    7.44
   4   6  -8   48.10    6.81
 -10   4  -8   49.99    8.65
   6 -10  -8   52.29    8.38
   6 -10  -5   45.69    8.33
 -10   4  -5   44.38    8.28
   4   6  -5   44.64    6.97
   6 -10  -5   65.08    8.54
   4   6  -2   61.04    5.45
 -10   4  -2   59.52    8.49
   6 -10  -2   66.39    8.49
   6 -10  -2   84.20    8.96
   4   6  -2   54.39    7.44
 -10   4   1   85.88    9.01
   6 -10   1   67.38    9.01
   4   6   1   92.80    8.75
   6 -10   1   95.36    9.43
   4   6   4  996.35   50.98
   6 -10   4  871.12   50.88
   6 -10   4  972.72   50.83
 -10   4   4  958.26   50.56
   4   6   7  255.34   15.30
   4   6   7  258.48   16.56
   6 -10   7  237.68   16.56
   6 -10   7  269.01   16.56
 -10   4   7  263.62   16.03
 -10   4  10  104.59    9.33
   6 -10  10   95.36   10.01
   4   6  10   99.50    9.01
  -6  10 -13   33.59    7.91
   6 -10  13   46.32    8.38
   4   6  13   62.30    8.23
  -6  10 -16  153.42   11.89
   6 -10  16  139.48   11.89
   4   6  16  136.03   11.74
  -6  10 -19  243.18   16.45
   6 -10  19  258.38   16.98
   4   6  19  265.92   17.24
  -6  10 -22    8.96    8.07
   6 -10  22   -8.33    8.49
   4   6  22   20.59    9.80
   4   6  25    7.18   10.58
   6 -10  25    6.97    8.54
   4   6  28   98.40   13.31
   6 -10  28   65.18   10.43
  -6  10 -31  102.18   14.88
   4   6  31   91.59   14.83
   6 -10  31   90.75   11.27
   4   6  31   93.32   14.57
  -6  10 -34  207.18   19.44
   4   6  34  247.48   19.81
  -6  10 -37   12.00   14.51
  -7  10  37   -3.14   13.99
 -10   3 -34  348.29   23.00
   7 -10 -34  297.31   23.11
  -7  10  31   75.03   13.78
 -10   3 -31   62.14   14.10
   7 -10 -31   88.40   15.04
  -7  10  28  307.32   21.01
 -10   3 -28  292.54   21.38
   7 -10 -28  279.49   21.85
   7 -10 -25   98.14   14.04
   7 -10 -25   79.38   11.32
 -10   3 -25   81.90   12.52
  -7  10  25   88.40   12.58
  -7  10  22  370.77   23.42
 -10   3 -22  391.15   23.06
   7 -10 -22  361.13   23.00
   7 -10 -22  341.79   23.89
  -7  10  19  328.27   22.74
 -10   3 -19  403.47   22.37
   7 -10 -19  338.34   22.37
   7 -10 -19  367.36   23.11
 -10   3 -16  713.93   36.42
   7 -10 -16  636.59   37.05
 -10   3 -16  610.39   36.73
 -10   3 -13   67.70    8.80
   7 -10 -13   80.54   10.58
 -10   3 -13   75.82    9.90
   7 -10 -13   59.16    9.43
 -10   3 -10  717.17   36.47
   7 -10 -10  616.31   37.10
 -10   3 -10  649.58   36.99
   7 -10 -10  694.54   37.52
   7 -10  -7   71.58    9.64
 -10   3  -7   70.63    7.44
   3   7  -7   58.16    7.60
 -10   3  -7   45.74    8.44
   7 -10  -7   36.36    8.28
   3   7  -4 1547.16   84.05
 -10   3  -4 1721.39   84.57
   3   7  -4 1683.29   85.20
   7 -10  -4 1533.07   85.46
 -10   3  -4 1659.61   85.20
   7 -10  -4 1705.93   85.62
 -10   3  -1   66.02    6.60
   7 -10  -1   49.83    8.54
 -10   3  -1   72.41    8.44
   3   7  -1   70.16    8.33
   7 -10  -1   74.41    9.22
   3   7   2  636.27   34.64
   7 -10   2  593.25   35.84
   3   7   2  701.30   35.89
   7 -10   2  658.28   35.89
 -10   3   2  666.24   35.32
 -10   3   5   22.79    6.81
   3   7   5   30.44    6.13
   7 -10   5   23.63    7.55
   7 -10   5   35.32    8.44
   3   7   5   26.36    7.75
   3   7   8  718.75   38.72
  -7  10  -8  718.75   39.46
   7 -10   8  698.47   39.51
   3   7   8  724.14   39.72
 -10   3   8  737.45   38.72
  -7  10 -11  641.88   36.42
 -10   3  11  696.95   35.47
   3   7  11  638.94   35.79
   3   7  11  640.78   36.63
  -7  10 -14  529.33   29.08
   3   7  14  478.87   28.61
   3   7  14  527.76   29.66
   3   7  17  147.24   12.63
   3   7  17  156.93   13.89
  -7  10 -17  164.06   12.73
   3   7  20  430.82   25.94
   3   7  20  451.41   26.62
  -7  10 -20  420.97   25.41
   3   7  23   24.42   10.69
  -7  10 -23   19.39    9.06
   3   7  23   45.95   11.37
   3   7  26  752.23   41.08
   3   7  26  777.17   41.60
  -7  10 -26  671.59   39.82
  -7  10 -29   -8.54   13.15
   3   7  29   10.11   12.79
   3   7  29   23.68   12.31
  -7  10 -32  309.31   23.37
   3   7  32  298.67   22.79
   3   7  32  324.92   23.11
  -7  10 -35   59.11   16.14
   3   7  35   82.11   16.14
   3   7  35   93.06   15.25
  -8  10  36    1.78   12.94
  -8  10  33   31.86   13.10
 -10   2 -33    6.60   13.73
   8 -10 -33   33.80   14.67
 -10   2 -30   29.55   13.05
  -8  10  30   28.09   12.47
   8 -10 -30   13.68   13.68
  -8  10  27   29.34   11.68
 -10   2 -27    7.91   11.48
   8 -10 -27   15.67   13.20
 -10   2 -24  394.56   22.79
  -8  10  24  340.80   22.90
   8 -10 -24  333.41   21.90
   8 -10 -24  322.46   23.47
   8 -10 -21   -2.88   11.27
  -8  10  21    1.05    9.80
   8 -10 -21   10.53    9.06
 -10   2 -21   10.32    9.54
 -10   2 -18  274.41   17.76
   8 -10 -18  258.11   19.18
 -10   2 -15  383.08   20.28
  -2  -8  15  303.96   19.13
   8 -10 -15  319.21   20.64
   8 -10 -15  334.41   21.54
   8 -10 -12  110.25   11.74
 -10   2 -12  118.16    9.48
  -2  -8  12   88.97    8.75
 -10   2 -12   88.50   10.69
   8 -10 -12   88.08   10.64
 -10   2  -9  298.51   15.88
  -2  -8   9  234.80   15.82
   8 -10  -9  218.97   16.72
 -10   2  -9  269.12   17.03
   8 -10  -9  261.99   17.71
 -10   2  -6  156.15   10.32
  -2  -8   6  146.19   11.21
   8 -10  -6  136.34   11.95
 -10   2  -6  145.72   11.79
   8 -10  -6  155.73   12.79
   2   8  -3  142.21   10.17
 -10   2  -3  156.25   10.01
  -2  -8   3  144.62   11.37
   2   8  -3  162.12   12.10
   8 -10  -3  141.74   11.95
 -10   2  -3  145.30   11.37
   8 -10  -3  149.70   12.42
   2   8   0  328.75   18.76
  -2  -8   0  331.47   20.12
   8 -10   0  283.74   20.07
   2   8   0  365.06   20.17
   8 -10   0  338.96   20.54
 -10   2   0  325.60   19.49
   2   8   3  203.25   13.36
   8 -10   3  204.98   14.67
   2   8   3  226.41   14.88
   8 -10   3  225.47   15.20
 -10   2   3  204.14   13.73
   2   8   6  151.22   10.69
  -8  10  -6  143.05   12.26
   2   8   6  139.96   11.95
 -10   2   6  134.35   10.53
  -8  10  -9  202.78   14.57
   2   8   9  190.00   13.20
   2   8   9  186.64   14.25
 -10   2   9  186.28   12.42
   2   8  12   99.66   10.11
  -8  10 -12  111.98   11.27
   2   8  12   95.63   11.21
   2   8  15  242.87   16.35
   2   8  15  267.02   17.34
   2   8  18  237.78   15.88
   2   8  18  230.24   16.61
   2   8  21   19.96   10.06
  -8  10 -21   -7.96   10.11
   2   8  21    5.97   10.74
   2   8  24  253.35   19.96
   2   8  24  296.15   20.70
  -8  10 -24  301.03   19.44
   2   8  27   23.79   12.31
  -8  10 -27   35.74   10.79
   2   8  27   32.96   12.42
  -8  10 -30   16.77   14.51
   2   8  30   14.46   13.15
   2   8  30    5.29   12.73
   2   8  33    9.85   14.15
  -8  10 -33   42.08   15.30
   2   8  33   49.20   13.52
   9 -10 -35  119.73   17.87
  -9  10  35  144.99   15.98
   9 -10 -32  211.95   19.65
  10  -1  32  222.06   20.38
 -10   1 -32  206.29   18.71
  -9  10  32  169.04   17.34
   9 -10 -29   25.26   13.78
  10  -1  29    3.41   15.30
 -10   1 -29  -19.49   12.94
  -9  10  29   -7.55   11.58
 -10   1 -26  563.86   30.91
  -9  10  26  465.09   30.39
   9 -10 -26  517.01   31.70
   9 -10 -23   65.55   12.68
  -9  10  23   28.66   11.06
 -10   1 -23   51.61   10.90
  -9  10  20  317.69   22.64
 -10   1 -20  386.23   22.48
   9 -10 -20  373.34   23.74
   9 -10 -17   29.40   11.06
 -10   1 -17   23.42    8.80
  -1  -9  17   32.17    7.13
   9 -10 -17   25.83    8.91
 -10   1 -14  398.96   21.27
  -1  -9  14  336.55   20.80
   9 -10 -14  325.18   21.75
   9 -10 -14  368.73   22.95
 -10   1 -11  391.21   21.12
  -1  -9  11  381.67   21.48
   9 -10 -11  368.62   23.00
 -10   1  -8  590.16   29.34
  -1  -9   8  543.58   30.13
   9 -10  -8  482.01   30.50
 -10   1  -8  502.66   30.34
   9 -10  -8  540.80   31.12
 -10   1  -5   37.78    5.97
  -1  -9   5   61.67    8.17
   9 -10  -5   38.09    8.49
   9 -10  -5   37.15    9.59
 -10   1  -5   46.74    8.17
   1   9  -2  444.49   25.20
  -1  -9   2  458.28   26.20
   9 -10  -2  404.15   26.25
   9 -10  -2  503.02   27.09
 -10   1  -2  458.22   25.73
  -1  -9   2  458.54   24.78
   1   9   1   24.89    6.86
  -1  -9  -1   24.31    6.50
   9 -10   1   32.28    8.33
  -1  -9  -1   28.82    7.91
   1   9   1   21.38    8.44
 -10   1   1   29.29    7.13
   9 -10   1   11.48    8.80
  -9  10  -4 1084.80   62.56
   1   9   4 1191.69   61.83
  -1  -9  -4 1142.54   62.51
   1   9   4 1261.75   62.77
 -10   1   4 1172.99   61.46
   1   9   7  185.86   13.62
  -9  10  -7  236.79   15.77
  -1  -9  -7  185.12   14.83
   1   9   7  186.17   14.88
 -10   1   7  204.56   12.89
   1   9  10  458.48   26.99
  -9  10 -10  493.64   27.98
   1   9  10  468.13   27.82
   1   9  13   84.47   10.22
  -9  10 -13   68.27   11.37
   1   9  13  106.94   11.68
   1   9  16  408.71   24.05
   1   9  16  438.68   24.89
   1   9  19  138.49   13.47
  -9  10 -19  121.56   13.36
   1   9  19  154.47   14.04
   1   9  22  273.10   19.28
   1   9  22  272.05   19.44
  -9  10 -22  254.81   18.97
   1   9  25   29.76   11.84
  -9  10 -25   16.14   10.95
   1   9  25   20.07   11.53
  -9  10 -28  194.14   17.55
   1   9  28  243.91   18.81
  -9  10 -28  176.69   19.96
   1   9  28  261.41   18.71
   1   9  31    6.24   13.57
  -9  10 -31   24.37   15.30
  -9  10 -31   14.51   11.74
   1   9  31   36.10   13.26
   1   9  34  252.61   21.64
   1   9  34  259.42   20.91
 -10   0 -31   70.95   14.51
 -10  10  31   34.06   12.26
  10   0  31   68.69   16.92
  10 -10 -31   23.11   14.62
 -10   0 -28   67.75   13.36
 -10  10  28   41.97   11.58
  10   0  28   24.10   15.51
  10 -10 -28   54.13   14.46
 -10  10  25    6.18   11.06
 -10   0 -25   11.00   11.11
  10   0  25   -4.82   14.67
  10 -10 -25    3.77   12.99
 -10  10  22   13.41   10.32
 -10   0 -22   41.34   10.53
  10   0  22   27.19   13.83
  10 -10 -22   13.26   12.26
 -10   0 -19  252.72   16.45
 -10  10  19  199.48   17.13
  10   0  19  256.18   19.70
  10 -10 -19  225.52   18.44
 -10   0 -16  242.71   15.67
  10 -10 -16  198.12   15.93
   0 -10  16  232.33   15.56
  10 -10 -16  245.54   17.87
 -10   0 -13   59.89    8.54
   0 -10  13   64.14    9.12
  10 -10 -13   64.55    9.80
  10 -10 -13   68.22   11.89
 -10   0 -10   14.20    6.50
   0 -10  10   -8.80    8.23
  10 -10 -10    2.67   10.32
  10 -10 -10   10.06    8.49
  10 -10  -7  126.65   12.37
   0 -10   7  148.08   12.26
  10 -10  -7  147.08   14.15
 -10   0  -7  172.97   12.58
   0 -10   4  891.29   47.63
  10 -10  -4  822.86   47.53
 -10   0  -4  875.10   47.05
  10 -10  -4  933.16   48.26
   0 -10   1   21.90    6.71
   0 -10   1   -1.00    8.49
  10   0   1   21.85    7.75
 -10   0  -1   16.51    7.34
  10 -10  -1   35.89   10.48
   0 -10  -2   45.53    7.65
   0  10   2   21.33    7.96
 -10  10  -2   23.89   10.06
   0 -10  -2   35.58    8.91
  10   0  -2   29.55    7.34
 -10   0   2   28.56    6.97
 -10  10  -5   41.66   10.58
 -10   0   5   54.76    7.07
   0  10   5   44.49    8.59
   0 -10  -5   41.34    8.49
   0  10   5   52.24    9.75
   0 -10  -5   45.95   10.01
  10   0  -5   57.11    7.18
 -10  10  -8   60.42   10.90
   0  10   8   55.59    9.17
   0 -10  -8   50.46   10.43
   0  10   8   63.04   10.43
   0  10  11  373.60   23.26
   0 -10 -11  381.72   24.31
   0  10  11  376.32   23.84
 -10  10 -11  400.79   24.26
 -10  10 -14  148.65   13.89
   0  10  14  116.48   13.20
   0  10  14  126.28   12.73
 -10  10 -17   38.83   11.32
   0  10  17   40.14   11.27
   0  10  17   39.35   10.74
 -10  10 -20   79.28   12.79
   0  10  20   82.68   12.42
   0  10  20   59.11   12.21
 -10  10 -23   63.82   12.52
   0  10  23   25.73   11.95
   0  10  23   62.83   12.89
   0  10  26  417.56   27.77
   0  10  26  483.37   27.77
 -10  10 -26  389.95   27.04
 -10  10 -29   -4.03   12.42
   0  10  29  -15.61   13.20
   0  10  29  -23.11   14.25
 -10  10 -29    6.03   15.82
 -10  10 -32   99.71   14.57
   0  10  32  117.84   15.20
   0  10  32   81.95   16.35
 -11  10 -30   84.99   15.35
  -1  11  30  106.32   15.35
  -1  11  30  109.83   16.24
 -11  10 -27   15.56   13.52
  -1  11  27   -7.86   12.99
  -1  11  27    9.38   13.26
 -11  10 -27   18.86   15.41
  -1  11  24  426.00   27.25
 -11  10 -24  473.16   27.88
 -11  10 -21   23.16   12.58
  -1  11  21   38.72   12.10
  -1  11  21   33.85   12.42
  -1  11  18  500.09   29.81
  -1  11  18  568.10   30.34
 -11  10 -15  131.57   14.25
  -1  11  15  133.72   13.47
   1 -11 -15   94.84   14.04
  -1  11  15   96.67   13.05
   1 -11 -12  595.45   30.71
  -1  11  12  454.71   30.29
   1 -11 -12  564.70   31.65
  -1  11  12  449.42   30.81
 -11  10 -12  563.65   31.44
   1 -11  -9  193.98   14.36
  -1  11   9  175.38   14.62
   1 -11  -9  163.01   15.25
 -11  10  -9  181.72   15.88
 -11  10  -6  428.09   27.14
   1 -11  -6  461.42   25.94
  -1  11   6  459.27   26.15
   1 -11  -6  404.30   26.83
 -11  10  -3  217.98   16.77
  -1  11   3  172.50   14.72
  10   1  -3  205.77   13.68
   1 -11  -3  186.12   15.56
   1 -11  -3  224.58   14.46
 -11  10   0  658.91   38.98
   1 -11   0  708.69   38.57
  10   1   0  662.21   37.62
 -10  -1   0  659.12   37.10
   1 -11   0  741.17   37.41
  10   1   3  127.90   11.74
   1 -11   3  128.43   12.58
 -10  -1  -3  111.14   11.11
   1 -11   3  156.25   10.74
  10   1   6  506.43   26.30
  11 -10  -6  373.18   25.57
   1 -11   6  426.94   25.94
  11 -10  -6  422.80   26.88
 -10  -1  -6  456.91   25.57
  10   1   9  182.50   15.09
   1 -11   9  191.93   14.57
  11 -10  -9  171.81   14.25
  11 -10  -9  195.29   15.98
   1 -11  12  441.04   25.73
  10   1  12  476.51   26.99
  11 -10 -12  499.88   27.40
 -10  -1 -15  151.80   11.63
  10   1  15  157.88   14.88
   1 -11  15  111.35   12.16
  11 -10 -15  126.80   14.51
  11 -10 -15  124.60   12.37
 -10  -1 -18  462.99   27.30
   1 -11  18  463.15   27.35
  10   1  18  528.07   30.13
  11 -10 -18  443.03   29.08
 -10  -1 -21    4.09   10.32
 -11  10  21   -1.00   10.64
  10   1  21  -12.89   13.26
  11 -10 -21   -2.41   12.37
 -10  -1 -24  470.64   27.04
 -11  10  24  399.27   26.57
  10   1  24  437.94   29.29
  11 -10 -24  430.24   28.19
 -10  -1 -27   35.05   12.31
 -11  10  27   18.81   10.95
  10   1  27   36.05   15.77
  11 -10 -27   26.25   13.83
 -10  -1 -30  226.57   19.49
  11 -10 -30  228.56   20.44
 -11   9 -32  236.00   20.12
 -11   9 -29    4.40   13.41
  -2  11  29    9.33   12.63
  -2  11  29   21.95   13.62
 -11   9 -29    5.24   15.51
  -2  11  26  431.29   27.56
 -11   9 -26  404.99   28.14
  -2  11  26  437.26   26.78
 -11   9 -26  385.13   26.93
 -11   9 -23   17.66   12.31
  -2  11  23   10.85   11.16
 -11   9 -23   10.32   13.47
  -2  11  23    6.29   12.31
  -2  11  20  406.45   25.88
  -2  11  20  400.17   25.47
 -11   9 -20  397.70   25.88
 -11   9 -17  100.24   13.20
  -2  11  17  100.76   12.47
   2 -11 -17   89.81   13.15
  -2  11  17   87.14   12.42
   2 -11 -14  320.73   20.64
  -2  11  14  310.51   20.80
   2 -11 -14  314.76   21.33
 -11   9 -14  293.64   21.12
   2 -11 -11  538.86   29.08
  -2  11  11  458.07   28.92
   2 -11 -11  514.60   29.81
 -11   9 -11  466.24   29.50
   2 -11  -8  603.68   31.96
  -2  11   8  501.29   31.86
   2 -11  -8  547.93   32.43
 -11   9  -8  583.40   32.70
 -11   9  -5    5.40    9.96
   2 -11  -5   -0.42    8.33
   9   2  -5    9.43    6.55
   2 -11  -5   -8.65    9.38
 -11   9  -2  492.70   30.76
   2 -11  -2  554.84   30.76
   9   2  -2  511.62   29.24
   2 -11  -2  543.74   29.61
 -11   9   1   25.94   10.58
   2 -11   1   47.94    8.28
   2 -11   1   29.71    9.33
   9   2   1   45.59    8.02
  -9  -2  -1   38.41    7.23
   2 -11   4  952.02   53.29
   9   2   4 1002.12   52.87
   2 -11   4  989.02   52.08
  11  -9  -7   45.22    9.01
   9   2   7   59.58    9.80
  11  -9  -7   46.79   11.11
   2 -11   7   64.97    7.60
   9   2  10  560.45   29.71
  11  -9 -10  529.27   29.81
  -9  -2 -13   30.08    7.75
   9   2  13   52.92   10.85
  11  -9 -13   33.59    8.54
  11  -9 -13   29.08   11.32
  -9  -2 -16  393.98   22.48
   9   2  16  436.22   24.99
  11  -9 -16  379.00   24.31
 -11   9  19  281.64   20.07
  -9  -2 -19  335.30   20.17
   9   2  19  363.07   23.00
  11  -9 -19  304.33   21.85
  -9  -2 -22  305.74   19.60
 -11   9  22  262.93   19.02
   9   2  22  300.61   21.85
  11  -9 -22  300.03   21.17
  -9  -2 -25   11.95   11.42
   9   2  25   -1.57   14.10
  11  -9 -25    1.15   12.26
  -9  -2 -28  192.41   17.29
  11  -9 -28  177.47   17.82
  -9  -2 -31   81.90   14.88
   9   2  31  119.94   18.02
  11  -9 -31   68.43   14.93
 -11   8 -34    5.24   14.41
 -11   8 -31   97.88   16.82
  -3  11  31  103.28   16.14
 -11   8 -31  118.16   16.03
 -11   8 -28  420.39   27.30
  -3  11  28  382.77   27.04
 -11   8 -28  385.70   26.46
 -11   8 -25   79.65   14.57
  -3  11  25   48.84   13.78
 -11   8 -25   64.45   13.31
 -11   8 -22  372.66   23.26
  -3  11  22  307.89   22.58
   3 -11 -22  370.09   22.95
 -11   8 -22  267.34   22.22
  -3  11  19  352.27   24.26
   3 -11 -19  390.42   24.57
   3 -11 -19  395.14   24.89
 -11   8 -19  392.36   24.84
   3 -11 -16   26.51   10.85
 -11   8 -16   44.01   11.48
  -3  11  16   23.26   10.85
   3 -11 -16   19.13   10.90
  -3  11  13   25.78   10.06
   3 -11 -13   67.28   11.00
 -11   8 -13   37.52   10.64
   3 -11 -13   39.51   10.90
   3 -11 -10  249.00   16.30
  -3  11  10  193.09   16.24
   3 -11 -10  220.39   16.66
 -11   8 -10  228.25   17.03
   3 -11  -7   61.36    9.80
 -11   8  -7   57.32   10.74
   3 -11  -7   52.82   10.37
   3 -11  -4   41.66    9.12
 -11   8  -4   67.65   10.32
   3 -11  -4   66.28    9.96
 -11   8  -1   91.07   11.16
   3 -11  -1   85.62    9.96
   8   3  -1   92.01    9.43
  -8  -3   1   98.25    8.44
 -11   8   2  214.10   16.40
   8   3   2  218.61   14.99
   3 -11   2  233.80   15.04
   8   3   5   57.85    9.01
   3 -11   5   40.61    7.65
   8   3   8  679.97   38.30
   3 -11   8  647.17   38.09
   3 -11   8  719.01   37.10
   3 -11  11  639.52   33.33
   8   3  11  622.60   33.74
  11  -8 -11  526.45   32.28
  11  -8 -11  583.51   33.53
  11  -8 -14  106.32   10.64
   8   3  14  126.70   13.20
  11  -8 -14  144.30   13.10
   3 -11  14  128.17   11.63
   3 -11  17  186.17   14.88
   8   3  17  209.38   17.08
  11  -8 -17  221.70   16.40
 -11   8  20  468.65   26.46
   3 -11  20  447.06   26.83
   8   3  20  495.27   29.03
  11  -8 -20  426.52   27.88
   8   3  23    0.73   13.15
  11  -8 -23   23.00   11.53
   3 -11  23   -5.19    9.06
   8   3  26   36.89   14.15
  11  -8 -26   13.31   12.00
   8   3  29   41.60   15.04
  11  -8 -29   29.50   12.58
   8   3  32  -21.95   16.03
  -4  11  33   41.60   14.46
 -11   7 -33    0.73   15.93
   4 -11 -33   25.15   15.56
 -11   7 -33   23.11   13.99
 -11   7 -30  183.45   18.23
  -4  11  30  137.91   17.66
   4 -11 -30  185.59   18.13
 -11   7 -30  139.38   16.82
 -11   7 -27   34.95   13.83
  -4  11  27   17.92   12.63
   4 -11 -27   18.44   13.52
 -11   7 -27   11.84   12.42
   4 -11 -24   25.68   12.84
  -4  11  24   -0.63   11.84
 -11   7 -24  -13.94   12.47
   4 -11 -24   33.59   12.37
 -11   7 -24   15.72   11.95
   4 -11 -21   18.44   12.00
 -11   7 -21   14.78   11.68
  -4  11  21   26.99   11.63
   4 -11 -21   14.93   11.21
 -11   7 -21   38.09   11.53
  -4  11  18    1.15   10.43
   4 -11 -18   49.62   11.84
 -11   7 -18   11.74   10.85
   4 -11 -18   37.73   10.79
 -11   7 -18   17.50   10.90
   4 -11 -15  166.36   14.62
  -4  11  15  156.67   14.15
   4 -11 -15  163.33   14.41
 -11   7 -15  150.28   14.10
  -4  11  12   71.05   11.11
   4 -11 -12   63.77   11.00
 -11   7 -12   53.03   11.11
   4 -11  -9  368.83   24.16
   4 -11  -9  404.51   24.05
 -11   7  -9  403.83   24.16
 -11   7  -6  117.58   12.00
   4 -11  -6  110.61   11.27
   7   4  -6  118.52    9.54
   4 -11  -3  198.22   14.15
 -11   7  -3  173.80   14.25
   4 -11   0 1471.45   75.14
 -11   7   0 1450.54   75.61
   4 -11   0 1352.92   75.61
 -11   7   3  274.30   19.65
   7   4   3  297.67   19.13
   4 -11   3  322.14   19.96
   4 -11   3  341.16   19.13
 -11   7   6  103.38   10.64
   7   4   6   94.00   10.32
   4 -11   6   93.16    9.43
   4 -11   6   83.42   10.64
   7   4   9  355.21   20.96
   4 -11   9  322.67   20.59
   4 -11   9  317.38   19.49
   7   4  12  162.70   13.36
   4 -11  12  146.77   12.58
  11  -7 -12  130.89   10.85
   4 -11  15  158.45   13.57
   7   4  15  196.13   15.04
  11  -7 -15  166.78   14.36
   7   4  18    6.39   10.69
  11  -7 -18   13.89    9.85
   4 -11  18    0.94    8.65
   7   4  21   56.33   12.47
  11  -7 -21   55.80   10.85
   4 -11  21   64.76   10.06
   7   4  24    2.93   12.31
   4 -11  24   -0.89    8.86
  11  -7 -24   -6.71   10.85
   7   4  27   -1.57   13.57
   7   4  30  257.28   21.80
   7   4  33   98.04   17.13
 -11   6 -32  279.34   22.27
  -5  11  32  277.03   22.11
   5 -11 -32  294.32   23.06
 -11   6 -32  252.98   21.80
 -11   6 -29   29.61   14.04
  -5  11  29   -4.66   13.47
   5 -11 -29   -3.46   14.41
 -11   6 -29  -15.61   13.57
 -11   6 -26  570.41   32.22
  -5  11  26  492.39   31.81
   5 -11 -26  543.11   32.43
 -11   6 -26  487.98   31.70
   5 -11 -23   20.54   12.63
  -5  11  23   40.40   11.79
 -11   6 -23   15.30   11.58
   5 -11 -23    8.23   10.95
 -11   6 -23   11.95   12.00
   5 -11 -20  433.44   25.31
 -11   6 -20  429.30   24.99
   5 -11 -20  371.08   24.73
 -11   6 -20  398.75   24.73
   5 -11 -17  111.35   13.15
  -5  11  17  125.18   12.79
 -11   6 -17  118.37   12.42
   5 -11 -17   82.84   12.10
 -11   6 -17   97.04   12.37
  -5  11  14  383.87   25.20
   5 -11 -14  363.17   25.05
 -11   6 -14  407.61   25.20
   5 -11 -11  527.39   33.12
 -11   6 -11  568.31   33.06
   5 -11 -11  641.51   33.27
   6   5  -8  579.68   31.49
   5 -11  -8  593.57   32.91
 -11   6  -8  558.36   32.85
 -11   6  -5    1.83    8.54
   5 -11  -5    4.82    8.38
   6   5  -5   -9.17    6.55
   5 -11  -5    0.52    8.23
   5 -11  -2  547.56   33.74
   6   5  -2  588.17   32.80
 -11   6  -2  614.21   33.64
   5 -11  -2  633.97   33.48
 -11   6   1   16.24    8.59
   5 -11   1   22.37    8.28
   5 -11   1    9.17    8.54
   5 -11   4 1356.54   71.73
 -11   6   4 1337.05   71.37
   5 -11   4 1358.42   71.10
 -11   6   7   37.73    8.80
   5 -11   7   19.49    8.33
   5 -11   7   27.72    7.86
   5 -11  10  468.65   27.35
   6   5  13   33.22    9.80
   5 -11  13   22.64    8.65
   6   5  16  709.47   36.68
   5 -11  16  579.68   35.16
   6   5  19  353.06   23.84
   5 -11  19  362.33   22.48
  11  -6 -19  370.04   22.58
   6   5  22  223.22   19.18
   5 -11  22  216.56   16.87
  11  -6 -22  272.94   17.13
   6   5  25   46.69   13.41
   5 -11  25   60.42   10.43
   5 -11  28  289.92   19.33
  -5  11 -31  106.21   14.72
  -6  11  34  247.53   20.54
 -11   5 -34  214.99   20.54
 -11   5 -31  120.15   16.09
  -6  11  31   80.43   15.20
   6 -11 -31  118.05   16.51
 -11   5 -31   91.38   15.41
 -11   5 -28  361.08   23.32
   6 -11 -28  323.30   23.26
  -6  11  28  302.13   22.79
 -11   5 -28  277.82   22.64
   6 -11 -25   54.91   13.47
  -6  11  25   36.63   12.47
 -11   5 -25   36.94   12.52
   6 -11 -25   39.77   11.63
 -11   5 -25   37.05   12.52
  -6  11  22  240.51   18.86
 -11   5 -22  254.87   18.71
   6 -11 -22  237.57   18.60
 -11   5 -22  237.99   18.81
   6 -11 -22  276.45   19.75
  -6  11  19  342.89   22.79
 -11   5 -19  360.81   22.37
   6 -11 -19  318.90   22.53
 -11   5 -19  347.51   22.95
   6 -11 -19  363.38   23.16
  -6  11  16  507.53   34.27
 -11   5 -16  651.99   34.22
   6 -11 -16  587.44   34.48
 -11   5 -16  624.33   34.43
   6 -11 -16  623.64   34.74
   6 -11 -13   15.14   10.43
 -11   5 -13   38.72   10.17
 -11   5 -10  547.35   29.76
   5   6 -10  538.03   29.03
 -11   5 -10  482.06   30.23
   6 -11 -10  525.61   30.65
   6 -11  -7   38.72    9.69
   5   6  -7   30.13    7.23
 -11   5  -7   27.30    8.86
   6 -11  -7   35.05    9.17
   6 -11  -4 1338.93   73.04
   5   6  -4 1406.32   72.26
 -11   5  -4 1398.04   72.73
   6 -11  -4 1344.12   72.73
 -11   5  -1   29.45    8.59
   6 -11  -1   27.46    8.96
   6 -11  -1   34.84    8.70
   5   6  -1   43.33    7.86
   5   6   2  608.24   32.38
   6 -11   2  529.01   32.64
   6 -11   2  584.45   32.49
 -11   5   2  589.11   32.43
   5   6   5    9.38    5.45
 -11   5   5    2.36    7.81
   6 -11   5   -7.44    8.17
   6 -11   5    5.19    7.91
   5   6   5    0.89    7.81
 -11   5   8  599.96   33.33
   5   6   8  604.36   32.49
   6 -11   8  579.58   33.74
   5   6   8  615.10   33.85
   6 -11   8  594.41   33.38
   5   6  11  584.71   31.12
   6 -11  11  534.88   32.02
   5   6  14  416.57   23.89
   6 -11  14  399.07   24.63
   5   6  17   92.80   10.79
   6 -11  17   96.47   10.90
   5   6  20  410.85   24.37
   6 -11  20  381.77   24.31
   5   6  23   11.21   10.58
   6 -11  23   18.55    9.69
   5   6  26  531.21   31.44
   6 -11  26  508.42   30.29
   6 -11  29  -14.99   10.32
  -6  11 -32  238.62   21.95
   5   6  32  331.63   22.85
  -6  11 -35   83.68   15.77
  -7  11  33   59.26   15.25
 -11   4 -33   76.66   15.61
   7 -11 -33  112.55   16.92
 -11   4 -33   69.01   15.88
  -7  11  30  191.93   19.33
 -11   4 -30  262.52   20.17
   7 -11 -30  236.68   20.70
 -11   4 -30  259.69   20.28
   7 -11 -27   14.67   13.68
 -11   4 -27   -4.24   12.21
  -7  11  27   34.90   12.99
   7 -11 -27   -4.72   11.06
 -11   4 -27  -10.95   13.26
   7 -11 -24    5.14   12.84
  -7  11  24   18.23   11.89
 -11   4 -24   22.79   11.48
   7 -11 -24    7.13   10.53
 -11   4 -24  -14.04   12.16
  -7  11  21   78.18   12.68
   7 -11 -21   65.45   13.15
 -11   4 -21   59.58   11.63
   7 -11 -21   76.50   11.27
 -11   4 -21   38.77   11.84
  -7  11  18    3.98   10.58
   7 -11 -18    2.31   11.21
 -11   4 -18    8.12    9.69
   7 -11 -18   -0.58    9.90
 -11   4 -18  -10.85   10.32
 -11   4 -15  160.76   13.52
   7 -11 -15  165.53   15.20
 -11   4 -15  181.72   14.78
 -11   4 -12  119.42   12.99
   7 -11 -12  144.41   14.20
 -11   4  -9  358.82   19.96
   7 -11  -9  305.80   21.01
   4   7  -9  341.11   19.65
 -11   4  -9  321.10   20.85
   7 -11  -9  310.25   21.22
   7 -11  -6   96.73   11.21
 -11   4  -6   99.29    9.01
   4   7  -6   72.00    8.96
 -11   4  -6   85.09   10.37
   7 -11  -6   78.75   10.48
 -11   4  -3  359.92   19.07
   4   7  -3  326.02   19.75
   7 -11  -3  286.88   20.33
   7 -11  -3  339.33   20.85
 -11   4  -3  294.95   19.96
   7 -11   0 1347.63   74.04
   4   7   0 1368.22   73.62
   7 -11   0 1478.63   74.04
 -11   4   0 1396.83   73.57
   4   7   3  179.41   11.84
   4   7   3  198.01   13.99
   7 -11   3  177.63   14.10
   7 -11   3  188.06   14.20
 -11   4   3  197.70   13.73
 -11   4   6  110.98   10.27
   4   7   6  105.22    9.01
   7 -11   6  109.30   11.00
   7 -11   6  100.19   11.00
   4   7   6  120.31   11.21
 -11   4   9  399.33   22.95
   4   7   9  373.76   22.53
   4   7   9  417.19   24.00
   7 -11   9  391.15   23.95
   4   7  12   91.23    9.85
   7 -11  12   83.00   10.43
   4   7  12   72.41   11.16
  -7  11 -15  172.44   13.31
   4   7  15  157.35   13.05
   7 -11  15  145.46   13.26
   4   7  15  150.28   13.99
  -7  11 -18    7.55    9.01
   4   7  18   10.22    9.22
   7 -11  18    2.04    9.17
   4   7  18   18.65   10.48
  -7  11 -21   29.24    9.64
   4   7  21    5.08   10.48
   7 -11  21   14.99    9.59
   4   7  21   26.67   11.21
   4   7  24    0.58   11.27
   7 -11  24   18.60   10.01
   4   7  24   28.77   12.58
   4   7  27   18.39   12.31
   7 -11  27    1.00    9.75
   4   7  27   27.93   12.94
   4   7  30  139.64   17.19
  -7  11 -30  161.23   17.82
   7 -11  30  167.20   14.88
   4   7  30  202.31   18.18
  -7  11 -33   72.83   15.67
   4   7  33   65.29   15.25
 -11   3 -32   14.78   14.10
  -8  11  32   -2.52   13.15
   8 -11 -32   51.09   15.88
 -11   3 -32    9.43   15.14
  -8  11  29   57.17   13.41
 -11   3 -29   35.32   13.52
   8 -11 -29   66.76   15.35
 -11   3 -29   43.70   14.72
 -11   3 -26    8.75   12.16
  -8  11  26   19.91   12.16
   8 -11 -26    9.33   13.52
 -11   3 -26    5.92   13.57
  -8  11  23    9.54   11.79
   8 -11 -23    1.94   12.84
 -11   3 -23   14.41   11.21
   8 -11 -23    4.51   10.22
 -11   3 -23    6.24   12.26
  -8  11  20  517.22   28.92
 -11   3 -20  497.21   27.93
   8 -11 -20  426.42   28.09
   8 -11 -20  491.55   29.55
 -11   3 -20  418.61   28.45
 -11   3 -17  195.34   14.62
 -11   3 -17  192.14   15.93
   8 -11 -17  180.77   16.45
 -11   3 -14  158.50   12.52
 -11   3 -14  140.85   13.57
   8 -11 -14  180.98   14.67
   8 -11 -14  119.00   12.99
   8 -11 -11  565.69   36.21
 -11   3 -11  622.44   36.26
   8 -11 -11  643.03   36.94
 -11   3  -8  733.21   37.99
   8 -11  -8  657.49   39.09
 -11   3  -8  701.09   38.93
   8 -11  -8  707.95   39.61
 -11   3  -5   47.84    7.13
   3   8  -5   39.04    8.33
   8 -11  -5   42.08   10.32
   8 -11  -5   49.78    9.43
 -11   3  -5   35.05    8.91
 -11   3  -2  225.36   13.47
   3   8  -2  229.71   15.30
   8 -11  -2  199.38   15.82
   8 -11  -2  217.92   16.03
 -11   3  -2  214.52   15.14
 -11   3   1   98.04   10.01
   3   8   1   94.68    8.38
   3   8   1  108.31   10.64
   8 -11   1   92.74   10.43
   8 -11   1   92.69   11.32
 -11   3   4   68.48    8.70
   3   8   4   54.70    7.39
   8 -11   4   61.99    9.59
   3   8   4   56.28    9.38
   8 -11   4   57.48   10.32
 -11   3   7   37.15    7.91
   3   8   7   55.86    7.81
   8 -11   7   39.61    9.27
   3   8   7   60.05    9.96
 -11   3  10  226.15   15.35
  -8  11 -10  247.90   16.98
   3   8  10  252.72   15.77
   3   8  10  259.63   17.29
   8 -11  10  215.93   16.61
  -8  11 -13   27.72    9.85
   3   8  13   49.62    8.91
   8 -11  13   50.25    9.75
   3   8  13   56.75   10.64
   3   8  16   31.70    9.48
  -8  11 -16   49.46   10.64
   3   8  16   25.10   10.53
   3   8  19  409.86   24.21
   3   8  19  425.42   25.31
   3   8  22  342.32   21.22
   3   8  22  375.59   22.37
   3   8  25   72.99   13.26
  -8  11 -25   75.30   11.48
   3   8  25   52.56   13.68
   3   8  28  418.50   27.82
   3   8  28  439.62   28.50
  -8  11 -31  146.30   18.18
   3   8  31  127.90   16.82
   3   8  31  143.47   17.24
   9 -11 -31   97.72   17.40
  11  -2  31   80.64   17.71
 -11   2 -31  133.25   15.82
  -9  11  31   90.60   14.78
   9 -11 -28  209.02   18.92
  -9  11  28  172.44   17.03
 -11   2 -28  185.70   17.45
  -9  11  25   11.21   12.05
   9 -11 -25   16.45   13.57
 -11   2 -25   19.86   11.89
  -9  11  22  273.31   20.38
   9 -11 -22  257.17   19.70
   9 -11 -22  273.41   21.59
  -9  11  19  321.67   22.69
 -11   2 -19  375.85   21.80
   9 -11 -19  315.23   23.37
 -11   2 -16  390.37   22.79
   9 -11 -16  398.75   24.89
 -11   2 -16  340.06   23.63
 -11   2 -13   11.89    8.17
  -2  -9  13   12.94    7.60
 -11   2 -13   35.32   10.37
   9 -11 -13   22.85    9.64
   9 -11 -13   19.91   11.21
 -11   2 -10  561.87   28.40
   9 -11 -10  440.56   29.61
  -2  -9  10  492.75   28.77
 -11   2 -10  507.32   29.45
   9 -11 -10  529.22   30.50
 -11   2  -7   56.43    7.44
  -2  -9   7   47.05    8.91
   9 -11  -7   40.71    9.59
   9 -11  -7   62.83   11.06
 -11   2  -7   79.54   10.11
  -2  -9   4  949.09   51.04
   9 -11  -4  843.09   51.25
   9 -11  -4 1006.57   51.87
 -11   2  -4  987.13   50.88
   2   9  -1   39.77    6.97
   2   9  -1   48.05    9.12
   9 -11  -1   38.46    9.43
  -2  -9   1   25.47    8.59
   9 -11  -1   55.44   10.79
 -11   2  -1   51.19    8.54
   2   9   2  504.07   27.61
   9 -11   2  445.02   28.92
   2   9   2  533.78   29.19
   9 -11   2  525.92   29.45
 -11   2   2  485.10   28.03
 -11   2   5    3.93    7.23
   2   9   5   -9.85    9.27
   9 -11   5    6.86    8.49
   2   9   5    9.17    7.02
  -9  11  -8  516.18   32.91
   2   9   8  562.81   31.91
   2   9   8  622.96   33.38
 -11   2   8  589.43   31.44
  -9  11 -11  499.36   30.29
   2   9  11  514.60   29.24
   2   9  11  523.62   30.29
  -9  11 -14  346.46   21.59
   2   9  14  321.20   20.49
   2   9  14  293.48   21.38
   2   9  17  101.02   11.89
  -9  11 -17  106.32   12.73
   2   9  17  106.58   13.31
   2   9  20  390.84   25.15
  -9  11 -20  361.76   24.99
   2   9  23   17.45   11.68
  -9  11 -23   25.15   11.63
   2   9  23   15.88   12.10
   2   9  26  390.84   25.78
   2   9  26  430.77   26.30
  -9  11 -26  349.29   24.57
   2   9  29   43.60   14.15
  -9  11 -29    6.03   15.41
   2   9  29   13.20   13.15
   2   9  32  297.15   22.48
   2   9  32  265.71   22.79
  10 -11 -30  198.22   20.17
 -11   1 -30  242.24   19.23
 -10  11  30  188.84   18.23
  10 -11 -27   34.95   14.67
 -10  11  27   11.32   12.31
 -11   1 -27   15.35   12.84
  11  -1  27   19.54   15.88
 -11   1 -24  447.17   27.14
 -10  11  24  423.17   27.61
  11  -1  24  480.91   30.23
  10 -11 -24  415.94   28.71
 -10  11  21   -4.51   11.68
 -11   1 -21    8.44   10.48
  10 -11 -21   -5.29   10.37
  10 -11 -21   -9.64   12.99
 -11   1 -18  486.10   27.93
  10 -11 -18  467.50   29.92
 -11   1 -15  137.07   11.27
  -1 -10  15  123.08   10.90
  10 -11 -15  116.27   14.62
 -11   1 -12  478.19   25.73
  10 -11 -12  386.23   26.93
  -1 -10  12  488.56   26.30
  10 -11 -12  482.06   28.03
 -11   1 -12  406.40   26.83
  -1 -10   9  196.44   14.15
 -11   1  -9  194.71   14.72
  10 -11  -9  218.50   16.56
  -1 -10   6  427.31   25.83
  10 -11  -6  401.74   26.25
 -11   1  -6  460.89   26.09
  10 -11  -6  478.13   27.30
   1  10  -3  106.89    9.90
  10 -11  -3  101.86   11.68
  -1 -10   3  117.01   11.63
 -11   1  -3  136.45   11.32
  10 -11  -3  116.85   13.52
  -1 -10   0  678.30   36.84
   1  10   0  682.49   37.31
  -1 -10   0  719.79   38.41
  10 -11   0  584.66   38.15
 -11   1   0  712.77   37.52
  10 -11   0  755.64   39.25
  -1 -10  -3  213.42   13.47
   1  10   3  172.08   13.62
  -1 -10  -3  195.81   15.30
  10 -11   3  169.67   14.93
   1  10   3  197.75   15.20
 -11   1   3  191.73   13.41
   1  10   6  411.22   25.10
 -10  11  -6  441.87   26.83
  -1 -10  -6  482.43   26.72
   1  10   6  432.81   26.62
 -11   1   6  423.06   24.42
   1  10   9  167.20   13.52
 -10  11  -9  179.52   15.51
   1  10   9  168.36   14.99
   1  10  12  550.65   30.29
   1  10  12  573.76   31.39
   1  10  15  127.69   13.99
   1  10  15  153.11   13.41
   1  10  18  448.27   27.61
   1  10  18  431.13   28.24
 -10  11 -18  468.91   28.09
 -10  11 -21    0.58   12.21
   1  10  21   19.91   12.26
   1  10  21   34.22   11.42
   1  10  24  461.58   28.71
   1  10  24  539.49   29.55
 -10  11 -27  -12.31   12.52
   1  10  27   -9.80   13.26
   1  10  27   -3.35   13.41
 -10  11 -30   91.02   14.36
 -10  11 -30   80.90   18.39
   1  10  30  110.87   16.35
   1  10  30  116.43   15.93
 -11  11  29  -18.23   12.58
 -11   0 -29    5.92   13.15
  11 -11 -29  -27.77   15.93
 -11   0 -26   34.48   12.58
 -11  11  26   14.67   12.42
  11   0  26    4.30   16.03
  11 -11 -26   37.57   15.09
 -11   0 -23  -17.19   11.68
 -11  11  23    8.70   11.79
  11   0  23  -26.15   14.72
  11 -11 -23   -6.65   13.83
 -11  11  20  237.15   20.28
 -11   0 -20  332.31   19.86
  11   0  20  345.25   22.90
  11 -11 -20  251.41   21.85
 -11   0 -17   97.78   10.95
  11   0  17   86.30   14.62
  11 -11 -17  111.56   14.46
  11 -11 -17   71.16   11.53
   0 -11  14  199.74   14.93
  11   0  14  230.55   17.61
  11 -11 -14  209.07   17.92
   0 -11  11  482.48   28.40
  11   0  11  533.57   30.02
  11 -11 -11  432.08   28.77
  11 -11 -11  506.95   30.44
 -11   0 -11  501.03   28.98
   0 -11   8  287.98   19.28
  11   0   8  327.44   20.54
  11 -11  -8  256.38   19.60
 -11   0  -8  284.73   19.33
  11 -11  -8  332.83   21.12
   0 -11   5    8.96    9.59
  11 -11  -5    9.27    9.59
  11   0   5   23.16    9.48
  11 -11  -5   30.08   11.84
 -11   0  -5    4.09    8.80
   0  11  -2  163.74   13.62
   0 -11   2  193.98   15.25
  11   0   2  202.99   14.36
  11 -11  -2  158.61   14.72
 -11   0  -2  198.22   13.83
   0  11   1   30.60    8.75
   0 -11  -1   30.23    8.28
  11 -11   1   14.62    9.64
   0 -11  -1   43.54   10.27
  11   0  -1   44.22    8.49
 -11   0   1   40.29    8.49
   0 -11  -4   26.78    8.86
   0  11   4   37.73    9.17
 -11  11  -4   47.21   12.05
  11   0  -4   44.43    7.91
 -11  11  -7  -19.54   12.05
   0 -11  -7    6.92    9.01
   0  11   7   19.81   10.64
   0 -11  -7   14.57   10.85
   0  11   7   12.21    9.43
 -11  11 -10   73.25   13.36
   0 -11 -10   91.43   11.21
   0  11  10   80.80   12.21
   0 -11 -10   66.07   12.47
   0  11  10   98.19   11.58
 -11  11 -13  -20.49   12.63
   0  11  13    3.14   11.32
   0  11  13   -2.57   10.11
 -11  11 -16   68.01   13.31
   0  11  16   55.12   12.94
   0  11  16   74.98   12.31
   0  11  19  247.32   19.07
   0  11  19  281.38   19.81
 -11  11 -22  103.01   15.35
   0  11  22  141.00   15.30
   0  11  22  103.33   14.78
 -11  11 -25   75.30   14.36
   0  11  25   56.69   14.36
   0  11  25   89.34   14.46
 -11  11 -28  218.61   20.54
   0  11  28  255.60   21.75
 -12  11 -26   15.67   14.20
  -1  12  26   17.19   14.30
 -12  11 -23   27.56   14.04
  -1  12  23   37.15   13.89
  -1  12  23   41.03   14.10
  -1  12  20  284.16   22.11
  -1  12  20  304.01   22.69
 -12  11 -20  309.57   22.53
   1 -12 -17  112.87   14.67
 -12  11 -17   96.88   15.09
  -1  12  17  105.84   14.46
 -12  11 -14   99.92   14.51
   1 -12 -14  101.18   13.52
  -1  12  14   87.51   13.20
  -1  12  11  402.79   27.35
 -12  11 -11  433.70   28.66
   1 -12 -11  504.80   27.67
   1 -12 -11  466.45   28.87
   1 -12  -8  480.28   28.35
 -12  11  -8  470.96   30.02
  -1  12   8  472.79   28.77
   1 -12  -8  496.63   29.71
 -12  11  -5   -3.20   12.31
  -1  12   5   -2.93   10.01
   1 -12  -5   18.50    9.48
   1 -12  -5    7.18   11.42
  -1  12   2  102.96   12.47
 -12  11  -2  147.45   15.09
   1 -12  -2  127.07   11.42
   1 -12  -2  104.64   13.41
  11   1  -2  112.60   10.85
  -1  12  -1  127.33   12.00
   1 -12   1   99.14   12.89
  12 -11  -1   87.77   12.47
  11   1   1  127.28   11.58
  11   1   4    8.70    9.69
  12 -11  -4   16.24   10.27
   1 -12   4   36.15   10.32
 -11  -1  -4    9.06    9.01
  11   1   7   41.29   10.90
  12 -11  -7   21.90   10.32
   1 -12   7   48.52   10.95
  12 -11  -7   40.77   13.47
 -11  -1  -7   30.60    9.85
  11   1  10  107.42   13.52
  12 -11 -10   79.07   12.26
   1 -12  10  112.97   12.73
 -11  -1 -10  124.55   13.10
  12 -11 -10  115.12   14.93
  11   1  13   20.07   12.16
   1 -12  13   13.68   10.48
  12 -11 -13   31.33   10.53
  11   1  16   33.53   13.31
   1 -12  16   43.65   10.69
  12 -11 -16   68.75   14.41
 -12  11  19  226.41   19.33
  11   1  19  268.96   21.64
 -12  11  22  155.78   15.30
 -11  -1 -22  148.76   14.67
  11   1  22  189.89   19.02
  12 -11 -22  137.02   17.82
 -11  -1 -25   13.57   12.37
 -12  11  25   30.91   12.16
  11   1  25   24.21   16.40
  12 -11 -25   32.64   15.14
 -11  -1 -28  310.83   22.69
  -2  12  28   24.42   14.62
 -12  10 -28   22.58   14.67
  -2  12  25   62.04   14.78
 -12  10 -25   38.98   16.19
 -12  10 -25   43.12   14.57
   2 -12 -25   32.28   14.46
  -2  12  22   23.68   13.05
 -12  10 -22   28.19   13.68
   2 -12 -22   13.20   13.57
  -2  12  19  246.32   19.60
   2 -12 -19  279.18   19.91
 -12  10 -19  227.62   19.81
   2 -12 -16   99.09   13.31
 -12  10 -16   71.00   13.89
   2 -12 -16   61.10   14.04
  -2  12  16   49.52   12.52
   2 -12 -13   81.43   12.79
 -12  10 -13   66.02   13.31
   2 -12 -13   54.49   13.05
  -2  12  13   73.25   12.21
   2 -12 -10   30.71   10.69
  -2  12  10   35.11   11.11
 -12  10 -10   50.51   12.68
   2 -12 -10   26.41   11.68
   2 -12  -7   40.50   10.74
 -12  10  -7   38.15   12.63
  -2  12   7   69.90   11.27
   2 -12  -7   42.49   11.95
 -12  10  -4  380.25   24.57
  -2  12   4  362.54   23.21
  10   2  -4  353.01   21.80
   2 -12  -4  384.60   24.21
   2 -12  -4  384.97   22.85
 -12  10  -1   64.55   12.47
   2 -12  -1   63.87    9.80
  10   2  -1   64.87    9.17
   2 -12  -1   50.04   11.27
   2 -12   2   68.96    9.22
   2 -12   2   78.44   11.53
  10   2   2   64.76    9.90
 -10  -2  -2   49.10    8.86
  12 -10  -5   43.75   10.17
   2 -12   5   27.67   10.37
  10   2   5   48.84    9.90
 -10  -2  -5   58.48    9.38
   2 -12   8   29.87   10.27
  12 -10  -8   33.85    9.43
  10   2   8   44.22   10.85
   2 -12  11  450.73   28.45
  10   2  11  510.41   29.19
  12 -10 -11  431.29   27.88
  12 -10 -11  543.47   29.87
  10   2  14   19.65   11.79
   2 -12  14   14.78   10.01
  12 -10 -14   35.63    9.54
  12 -10 -14   16.87   11.89
   2 -12  17  116.48   12.47
  10   2  17   96.83   14.57
  12 -10 -17  111.40   15.09
 -10  -2 -20   28.03   10.06
 -12  10  20   14.62   10.69
  10   2  20   16.72   13.89
  12 -10 -20   23.74   13.41
 -10  -2 -23   29.92   11.27
  10   2  23   21.12   14.78
  12 -10 -23    3.14   14.04
 -10  -2 -26  163.95   16.40
  10   2  26  208.28   20.44
  12 -10 -26  164.84   17.87
  12 -10 -29   36.42   14.57
 -12   9 -30  217.92   20.02
 -12   9 -27   11.32   13.94
   3 -12 -27   14.46   14.72
 -12   9 -27   33.48   15.61
  -3  12  27   16.35   14.10
 -12   9 -24    4.56   13.05
   3 -12 -24   17.13   13.83
 -12   9 -24   45.48   15.20
  -3  12  24   30.76   13.89
 -12   9 -21   -5.76   12.94
   3 -12 -21   12.58   13.15
  -3  12  21   -7.75   12.99
 -12   9 -21    8.91   14.04
   3 -12 -18   74.20   13.41
 -12   9 -18   55.59   13.15
   3 -12 -18   31.28   12.68
  -3  12  18   39.67   12.68
   3 -12 -15  221.54   17.19
 -12   9 -15  175.48   17.50
  -3  12  15  217.03   17.29
   3 -12 -15  185.54   17.34
   3 -12 -12   80.33   12.26
  -3  12  12   95.00   12.47
 -12   9 -12   61.04   12.68
   3 -12 -12   71.47   12.26
   3 -12  -9  131.15   12.99
  -3  12   9   88.66   12.94
 -12   9  -9  133.98   14.04
   3 -12  -9  119.21   13.52
 -12   9  -6  135.14   14.25
   3 -12  -6  119.21   13.94
   3 -12  -6  163.01   13.41
 -12   9  -3   52.56   11.74
   3 -12  -3   68.33   10.27
   3 -12  -3   65.24   11.48
 -12   9   0 1203.90   63.82
   3 -12   0 1176.29   63.72
   9   3   0 1121.74   62.56
   3 -12   0 1223.18   62.62
 -12   9   3   73.25   12.16
   3 -12   3   96.41   11.74
   9   3   3   87.40   10.27
   3 -12   3   83.47    9.85
   9   3   6   77.81   11.06
   3 -12   6   75.66    9.12
  12  -9  -9   75.56   10.11
   9   3   9   92.69   11.79
  12  -9 -12  133.51   12.05
   9   3  12  147.19   14.25
  12  -9 -12  136.97   14.88
   9   3  15  189.73   16.77
  12  -9 -15  188.48   16.82
   9   3  18  -12.21   12.42
  12  -9 -18   36.84   12.26
   9   3  21    9.22   13.62
  12  -9 -21  -22.37   12.63
   9   3  24    4.09   14.30
  12  -9 -24    3.51   13.05
   9   3  27   15.30   15.09
  12  -9 -27   11.21   13.05
 -12   8 -29    2.93   14.83
  -4  12  29   27.51   14.83
   4 -12 -29    3.62   15.35
 -12   8 -29   -1.36   14.20
 -12   8 -26  140.48   16.82
  -4  12  26  102.60   15.82
   4 -12 -26  139.69   17.08
 -12   8 -26   86.56   15.41
   4 -12 -23   40.98   13.89
 -12   8 -23   35.79   13.68
  -4  12  23   13.31   12.99
   4 -12 -23    7.44   12.94
 -12   8 -23    2.57   12.99
   4 -12 -20 1181.53   60.57
  -4  12  20 1025.22   60.15
 -12   8 -20 1156.11   60.52
   4 -12 -20 1081.03   60.52
 -12   8 -20 1063.06   60.26
   4 -12 -17   51.46   12.68
 -12   8 -17   49.52   12.89
  -4  12  17   46.42   12.73
   4 -12 -17   60.10   12.52
  -4  12  14  910.79   53.81
   4 -12 -14  969.52   54.23
   4 -12 -14 1097.11   54.13
 -12   8 -14  956.48   53.97
  -4  12  11  323.77   23.32
   4 -12 -11  330.32   23.53
 -12   8 -11  375.75   23.84
   4 -12  -8 1648.34   87.92
 -12   8  -8 1634.46   87.56
   4 -12  -8 1672.45   87.30
   4 -12  -5   -2.78    9.59
 -12   8  -5   24.73   10.79
   4 -12  -5    4.98   10.43
   8   4  -5   13.83    6.97
   4 -12  -2 1164.13   60.89
 -12   8  -2 1109.17   61.46
 -12   8   1   26.78   10.69
   4 -12   1   20.33    8.80
 -12   8   4  316.12   20.17
   8   4   4  283.26   19.07
   4 -12   4  291.86   18.60
   8   4   7  114.96   12.00
   4 -12   7  105.11   10.58
   4 -12   7   94.89   11.74
   8   4  10  894.96   47.89
   4 -12  10  840.00   47.58
   8   4  13    4.35   10.95
   4 -12  13   -4.77    9.85
   4 -12  16  629.98   37.62
   8   4  16  726.24   39.14
  12  -8 -16  669.75   38.36
   8   4  19  110.72   15.41
  12  -8 -19  146.51   14.46
   4 -12  19  113.76   12.63
   4 -12  22  831.77   48.84
   8   4  22  988.96   51.30
  12  -8 -22  912.15   49.62
   8   4  25   21.80   14.15
  12  -8 -25   22.69   12.05
   8   4  28  974.03   55.75
 -12   7 -31  104.95   16.72
 -12   7 -28  315.65   22.53
   5 -12 -28  297.62   22.74
  -5  12  28  247.58   21.75
 -12   7 -28  221.80   21.33
   5 -12 -25    0.68   13.94
 -12   7 -25   24.57   14.04
  -5  12  25   16.92   13.41
   5 -12 -25  -15.30   13.52
 -12   7 -25   -2.62   13.41
   5 -12 -22  347.14   24.26
  -5  12  22  306.69   24.00
 -12   7 -22  410.65   24.47
   5 -12 -22  331.52   23.79
 -12   7 -22  342.27   23.95
  -5  12  19  300.50   21.12
 -12   7 -19  316.49   20.96
   5 -12 -19  234.27   20.49
   5 -12 -19  306.06   21.17
 -12   7 -19  264.09   20.91
   5 -12 -16   18.60   11.95
  -5  12  16   12.84   11.06
 -12   7 -16   26.25   11.21
   5 -12 -16   10.64   11.16
 -12   7 -16   16.51   11.32
  -5  12  13   84.26   12.47
   5 -12 -13   59.11   11.89
   5 -12 -13   42.97   11.32
 -12   7 -13   62.41   11.89
   5 -12 -10  201.63   16.77
 -12   7 -10  192.20   16.56
   5 -12 -10  228.14   16.61
 -12   7  -7   75.87   12.05
   5 -12  -7   92.01   11.74
   7   5  -7   80.80    8.80
   5 -12  -4   35.68    9.90
 -12   7  -4   20.85   10.53
   7   5  -4    9.75    7.65
 -12   7  -1   73.31   11.48
   5 -12  -1   97.04   11.00
   7   5  -1   93.85    9.85
   5 -12  -1   79.96   11.53
   5 -12   2  172.29   14.51
   5 -12   2  169.30   13.41
 -12   7   2  157.51   13.89
 -12   7   5   35.11    9.96
   5 -12   5   29.08    9.01
   5 -12   5   44.43   10.06
   5 -12   8  678.50   38.98
   5 -12   8  705.65   38.15
   5 -12  11  514.45   30.29
   7   5  14  145.61   13.89
   5 -12  14  114.70   13.10
   7   5  17   80.06   13.52
   5 -12  17   86.67   11.53
   5 -12  20  466.76   28.87
   7   5  20  522.15   30.91
   5 -12  23    4.51   10.01
   5 -12  26   19.60   10.48
  -5  12 -29   32.91   13.73
 -12   6 -30   39.51   15.14
  -6  12  30   37.15   14.51
   6 -12 -30   13.78   15.88
 -12   6 -30   73.78   15.77
  -6  12  27   48.52   14.51
 -12   6 -27   62.56   14.36
   6 -12 -27   35.74   14.51
 -12   6 -27   23.58   14.15
  -6  12  24  245.75   21.06
 -12   6 -24  299.61   21.17
   6 -12 -24  251.77   20.80
 -12   6 -24  291.28   21.27
   6 -12 -24  295.21   22.11
  -6  12  21   23.11   12.89
   6 -12 -21   36.63   13.10
 -12   6 -21   64.66   12.58
   6 -12 -21   32.49   12.26
 -12   6 -21   18.55   12.42
  -6  12  18  105.84   14.78
   6 -12 -18  166.78   15.67
 -12   6 -18  136.76   14.20
   6 -12 -18  160.65   14.93
 -12   6 -18  131.99   14.72
  -6  12  15  132.15   13.68
   6 -12 -15   98.93   13.94
 -12   6 -15  109.15   12.89
   6 -12 -15  112.66   13.47
 -12   6 -15  101.08   13.31
   6 -12 -12   39.04   11.32
 -12   6 -12   39.93   10.32
   6 -12 -12   58.63   11.21
 -12   6 -12   60.10   11.63
   6 -12  -9  165.32   14.99
 -12   6  -9  173.96   14.78
   6 -12  -6  121.46   12.79
 -12   6  -6  122.66   12.68
   6   6  -6  121.93   10.58
   6   6  -3  209.28   14.04
 -12   6  -3  191.93   15.30
   6 -12  -3  204.77   15.46
   6 -12  -3  166.26   15.30
   6   6   0  338.49   20.59
   6 -12   0  290.18   21.38
   6 -12   0  345.72   21.22
 -12   6   0  358.25   21.33
   6   6   3  220.65   15.56
   6 -12   3  195.76   16.24
   6 -12   3  203.25   15.61
 -12   6   3  227.30   15.72
 -12   6   6   94.11   11.53
   6 -12   6  110.40   12.16
   6 -12   6  126.28   11.63
   6   6   6   98.82   11.32
 -12   6   9  188.69   14.51
   6 -12   9  185.91   15.09
   6   6  12   62.83    8.86
   6 -12  12   50.72   10.32
   6   6  15   91.59   10.95
   6 -12  15  106.84   12.05
   6 -12  18  123.92   13.05
   6 -12  21   17.76   10.48
   6 -12  24  275.30   19.44
   6 -12  27   36.42   11.42
  -6  12 -30   23.26   14.25
   6   6  30   43.23   15.41
  -6  12 -33   10.27   14.30
 -12   5 -29   21.90   14.30
  -7  12  29   17.19   14.46
   7 -12 -29   18.81   15.35
 -12   5 -29   29.29   14.62
   7 -12 -26   23.79   14.41
 -12   5 -26   -4.98   13.05
  -7  12  26  -14.72   13.52
   7 -12 -26    9.12   12.10
 -12   5 -26   -9.38   13.73
  -7  12  23   11.95   13.15
   7 -12 -23    2.04   13.73
 -12   5 -23   17.40   12.10
   7 -12 -23  -14.46   11.95
 -12   5 -23   16.09   13.10
  -7  12  20  430.87   28.14
 -12   5 -20  516.80   27.88
   7 -12 -20  396.45   27.77
 -12   5 -20  418.40   28.03
   7 -12 -20  467.34   28.92
  -7  12  17   81.06   13.31
   7 -12 -17   81.48   13.83
   7 -12 -17   84.99   12.79
 -12   5 -17   53.92   12.79
   7 -12 -14  110.04   14.25
 -12   5 -14  154.78   12.73
   7 -12 -14   87.19   13.41
 -12   5 -14  128.01   13.62
 -12   5 -11  590.95   31.60
 -12   5 -11  529.38   32.22
   7 -12 -11  533.83   32.75
 -12   5  -8  792.47   38.62
   5   7  -8  664.72   38.15
   7 -12  -8  629.09   39.46
 -12   5  -8  664.41   39.25
   7 -12  -8  751.91   39.88
 -12   5  -5   16.09    9.64
 -12   5  -5   13.31    7.96
   5   7  -5   18.02    7.91
   7 -12  -5   32.43   10.32
   7 -12  -5   20.38    9.96
   7 -12  -2  182.66   15.25
   5   7  -2  194.76   14.04
   7 -12  -2  205.66   15.35
 -12   5  -2  171.19   14.72
 -12   5   1   99.56   11.32
   7 -12   1  119.78   11.89
   7 -12   1   85.25   11.84
   5   7   1  107.94   11.06
 -12   5   4   25.62    8.91
   7 -12   4   25.78    9.64
   5   7   4   18.86    8.75
   7 -12   4   32.38    9.85
 -12   5   7   76.71   10.48
   7 -12   7  113.81   11.58
   7 -12   7   77.76   11.16
   5   7   7   92.80   11.32
   5   7  10  201.79   13.94
   7 -12  10  175.59   15.67
   5   7  13   46.58    9.01
   7 -12  13   50.41   10.37
   5   7  13   50.98   11.06
   5   7  16   34.43    9.64
   7 -12  16   16.14   10.01
   5   7  16   30.02   11.06
   5   7  19  272.42   19.23
   5   7  19  308.63   20.59
   7 -12  19  262.72   19.33
   5   7  22  380.83   24.26
   5   7  22  401.68   25.57
   7 -12  22  349.86   23.84
   5   7  25   20.07   12.05
   7 -12  25   18.60   11.16
   5   7  25   -5.82   13.52
   5   7  28  345.36   23.37
   7 -12  28  257.38   20.23
  -7  12 -31  107.26   16.56
  -8  12  31   32.49   14.72
  -8  12  28  926.61   51.14
 -12   4 -28  928.18   51.04
 -12   4 -28  831.93   50.88
   8 -12 -28  928.29   51.87
   8 -12 -25   15.41   14.57
 -12   4 -25   36.89   12.89
  -8  12  25   20.91   12.99
   8 -12 -25   13.83   11.79
 -12   4 -25   -0.68   13.31
  -8  12  22  834.44   48.31
 -12   4 -22  960.83   47.84
   8 -12 -22  795.41   47.79
 -12   4 -22  765.12   48.10
   8 -12 -22  945.63   49.10
  -8  12  19  128.43   14.67
   8 -12 -19  164.16   15.93
 -12   4 -19  105.06   12.94
   8 -12 -19  122.09   14.20
 -12   4 -19  116.32   14.41
 -12   4 -16  663.10   37.10
 -12   4 -16  624.64   37.83
   8 -12 -16  701.87   38.67
 -12   4 -13   12.58    8.80
   8 -12 -13    3.56   11.84
 -12   4 -13   10.74   10.43
   8 -12 -10  729.17   46.84
 -12   4 -10  806.62   46.74
   8 -12 -10  859.49   47.42
 -12   4  -7  120.57   10.64
   4   8  -7  135.08   11.37
 -12   4  -7  109.46   12.52
   8 -12  -7  117.48   12.99
   8 -12  -7  131.73   13.78
 -12   4  -4  282.85   16.98
   8 -12  -4  255.39   19.23
   4   8  -4  280.23   18.23
   8 -12  -4  288.82   19.49
 -12   4  -4  280.80   18.71
 -12   4  -1   33.80    9.43
   4   8  -1   25.26    8.96
   8 -12  -1   24.89   10.53
   8 -12  -1   14.93    9.80
   8 -12   2 1032.14   60.52
   4   8   2 1144.06   60.31
   8 -12   2 1195.57   60.62
 -12   4   2 1119.86   59.89
 -12   4   5   17.03    8.54
   8 -12   5   13.83    9.96
   8 -12   5    7.49    9.90
   4   8   5   20.80    9.43
 -12   4   8 1684.97   86.04
   4   8   8 1632.21   85.72
   4   8   8 1726.05   87.03
   8 -12   8 1520.70   86.82
   4   8  11  330.84   21.12
   4   8  11  369.56   23.00
   8 -12  11  357.36   22.74
   4   8  14 1069.50   56.75
   4   8  14 1087.94   58.06
   8 -12  14 1020.19   57.64
   4   8  17   36.73   10.27
   8 -12  17   64.19   11.32
   4   8  17   54.23   12.63
  -8  12 -20 1043.25   59.63
   4   8  20 1140.34   60.05
   8 -12  20 1021.82   60.15
   4   8  23   28.03   12.05
   8 -12  23  -10.95   11.32
   4   8  23    2.88   13.31
   4   8  26  113.76   15.46
   8 -12  26  120.94   14.04
   4   8  26  150.33   16.82
   4   8  29   -1.31   13.68
   8 -12  29   16.30   11.58
   4   8  29    1.52   14.41
  -9  12  30  212.58   19.75
  -9  12  27   -5.14   13.68
 -12   3 -27  -41.76   14.10
   9 -12 -27  -36.47   15.61
  -9  12  24   -9.06   13.31
   9 -12 -24   -4.87   14.67
 -12   3 -24   19.91   12.10
   9 -12 -24  -16.09   11.42
 -12   3 -24  -16.35   13.68
   9 -12 -21  -19.44   13.83
  -9  12  21    9.33   12.10
 -12   3 -21    5.14   11.16
   9 -12 -21   17.76   11.53
 -12   3 -21   -6.18   12.26
  -9  12  18   14.93   12.16
   9 -12 -18    6.55   12.99
 -12   3 -18   10.74   10.58
   9 -12 -18   -4.98   11.27
 -12   3 -18   17.55   11.84
 -12   3 -15  167.36   13.52
   9 -12 -15  156.93   16.61
 -12   3 -15  163.12   15.35
 -12   3 -12  158.35   12.26
 -12   3 -12  162.64   14.36
   9 -12 -12  126.02   14.99
   9 -12 -12  119.83   14.04
 -12   3  -9   75.82    9.27
   9 -12  -9  109.15   13.57
 -12   3  -9   88.66   11.63
   9 -12  -9   81.85   11.84
 -12   3  -6   96.67   11.21
   9 -12  -6   65.24   11.21
   9 -12  -6   67.54   12.58
   3   9  -3   82.95   10.85
   9 -12  -3  117.11   12.94
   9 -12  -3  103.22   11.84
 -12   3  -3   71.79   10.58
   3   9   0 1272.28   62.72
   9 -12   0 1040.63   62.62
   9 -12   0 1216.06   62.93
 -12   3   0 1140.50   61.93
 -12   3   3   56.49    9.75
   3   9   3   55.49   10.43
   9 -12   3   57.01   10.85
   9 -12   3   71.68   11.79
   3   9   6  139.33   11.21
 -12   3   6  123.87   11.68
   3   9   6  142.16   13.62
   9 -12   6  147.40   13.83
 -12   3   9  120.20   11.27
   3   9   9  131.89   11.42
   9 -12   9  119.57   13.41
   3   9   9  142.58   13.10
   3   9  12   81.74   10.53
   9 -12  12   83.05   11.58
   3   9  12   71.31   12.21
  -9  12 -15  154.68   15.72
   3   9  15  181.66   14.93
   9 -12  15  186.54   15.67
   3   9  15  206.40   16.61
  -9  12 -18   68.01   12.21
   9 -12  18   79.33   11.84
   3   9  18   52.29   12.94
  -9  12 -21   -2.62   11.74
   3   9  21   -1.68   11.32
   9 -12  21   16.40   11.32
   3   9  21   -3.46   12.42
  -9  12 -24   27.56   11.79
   3   9  24   -1.83   12.84
   9 -12  24   26.67   11.74
   3   9  24   21.38   13.10
   3   9  27    1.31   13.31
   9 -12  27    2.41   11.84
   3   9  27    5.87   13.94
   3   9  30  283.26   21.69
   9 -12  30  232.02   19.07
 -12   2 -29   50.35   14.36
 -10  12  29   25.99   14.10
 -10  12  26  129.32   16.45
 -12   2 -26  160.97   16.35
  10 -12 -26  183.08   19.13
 -12   2 -26  144.62   17.55
 -12   2 -23   21.43   11.79
 -10  12  23   22.90   12.79
 -12   2 -23   11.16   13.36
  10 -12 -23  -17.55   15.04
 -10  12  20  -10.58   12.73
 -12   2 -20   24.84   11.00
  10 -12 -20   15.56   11.27
 -12   2 -20   50.46   13.05
  10 -12 -20   17.66   14.20
 -12   2 -17   99.82   11.84
 -12   2 -17  107.73   13.83
  10 -12 -17   97.62   15.20
 -12   2 -14   39.09    9.17
  10 -12 -14   54.02   13.36
 -12   2 -14   38.09   11.32
  10 -12 -14   27.98   10.90
  10 -12 -11  394.19   26.04
 -12   2 -11  402.05   25.68
  10 -12 -11  458.85   27.04
  10 -12  -8   55.96   12.68
 -12   2  -8   30.97   10.64
  10 -12  -8   27.98   10.53
  10 -12  -5   33.90   10.22
  10 -12  -5   34.69   12.42
 -12   2  -5   29.92   10.22
  10 -12  -2   61.62   10.90
 -12   2  -2   60.15   10.01
  10 -12  -2   47.00   12.37
 -12   2   1   43.60    9.43
   2  10   1   74.98   11.00
  10 -12   1   45.11   10.69
  10 -12   1   56.54   12.26
   2  10   4  356.57   21.69
  10 -12   4  337.29   23.47
   2  10   4  389.74   23.53
 -12   2   4  371.71   21.80
   2  10   7   39.56   11.21
  10 -12   7   55.07   11.11
   2  10   7   47.58    9.12
  10 -12  10   27.40   10.64
   2  10  10   47.68   11.58
   2  10  10   36.42    9.80
 -10  12 -13   57.80   12.84
   2  10  13   47.37   12.26
   2  10  13   83.10   11.42
 -10  12 -16   66.28   13.20
   2  10  16   75.93   13.47
   2  10  16   68.96   11.84
 -10  12 -19  253.08   19.02
   2  10  19  214.52   19.49
   2  10  19  231.08   18.13
 -10  12 -22    8.54   12.10
   2  10  22   18.55   13.20
   2  10  22   -2.36   12.26
 -10  12 -25   28.66   12.99
   2  10  25   70.37   14.83
   2  10  25   46.58   13.62
   2  10  28    5.45   13.89
 -11  12  28  252.82   20.38
 -11  12  25   23.68   13.41
 -12   1 -25   45.85   12.63
  12  -1  25    7.96   16.40
  11 -12 -25   23.79   15.67
 -12   1 -22  186.07   16.03
  12  -1  22  210.27   20.28
  11 -12 -22  167.94   18.92
 -12   1 -22  220.54   18.34
 -12   1 -19  266.65   18.71
 -11  12  19  255.13   20.38
  12  -1  19  297.78   22.69
  11 -12 -19  303.75   21.90
 -12   1 -19  239.20   20.49
 -12   1 -16   58.21   12.52
  11 -12 -16   46.11   14.15
  11 -12 -16   30.97   11.48
  -1 -11  13   28.09    9.64
  11 -12 -13    3.93   13.57
 -12   1 -13   45.59   11.48
  11 -12 -13   24.68   11.27
  -1 -11  10   78.23   11.37
  11 -12 -10   88.40   12.42
 -12   1 -10  113.49   12.84
  11 -12 -10  106.94   14.93
  -1 -11   7   52.87   10.53
 -12   1  -7   51.93   10.74
  11 -12  -7   45.85   11.48
  11 -12  -7   52.82   13.47
  -1 -11   4   17.03   10.22
  11 -12  -4   25.73   10.90
  11 -12  -4   18.08   12.52
 -12   1  -4   36.73    9.90
  11 -12  -1   98.72   12.58
  -1 -11   1  100.55   12.63
  12  -1   1  115.80   11.63
 -12   1  -1   90.54   11.06
 -12   1   2  121.56   10.95
  12  -1  -2   93.69   10.43
  11 -12   2  100.71   12.73
  -1 -11  -2   92.95   12.79
   1  11   2   98.04   10.85
  -1 -11  -5   21.17    9.12
   1  11   5    7.34   11.21
  11 -12   5   27.04   10.37
   1  11   5    7.91    8.96
   1  11   8  490.45   28.09
  -1 -11  -8  492.07   28.09
 -11  12  -8  439.67   29.50
   1  11   8  482.12   29.40
   1  11  11  469.17   27.09
 -11  12 -11  408.08   28.45
   1  11  11  462.36   28.40
 -11  12 -14   82.27   14.57
   1  11  14   97.41   14.57
   1  11  14  114.70   12.89
 -11  12 -17  110.93   14.99
   1  11  17   99.03   14.83
   1  11  17   79.12   13.26
 -11  12 -20  290.18   22.48
   1  11  20  349.34   23.26
   1  11  20  309.20   22.22
 -11  12 -23   17.55   13.20
   1  11  23   -7.96   13.99
   1  11  23   -1.89   12.94
   1  11  26   45.95   14.67
 -11  12 -26   17.29   13.36
 -11  12 -29   -5.82   14.25
 -12  12  27  -21.27   13.10
 -12  12  24  140.90   16.30
 -12  12  21    3.46   12.79
  12   0  21   27.56   15.09
  12 -12 -21   -2.83   15.14
  12   0  18  203.72   19.44
  12 -12 -18  226.57   20.12
 -12   0 -18  188.42   18.29
  12   0  15  114.33   15.41
 -12   0 -15   86.46   14.15
  12 -12 -15   75.82   12.89
  12 -12 -12  418.87   29.66
   0 -12  12  504.65   29.55
  12   0  12  564.33   31.18
 -12   0 -12  464.20   29.50
  12 -12 -12  561.87   31.70
   0 -12   9   89.29   12.05
  12   0   9  104.22   12.94
  12 -12  -9   75.82   12.52
  12 -12  -9   88.03   15.04
 -12   0  -9   81.95   12.37
   0 -12   6  607.40   33.17
  12   0   6  563.12   32.85
 -12   0  -6  564.43   32.33
  12 -12  -6  652.46   35.00
  12   0   3   20.33    9.80
  12 -12  -3   21.43   11.32
   0 -12   3   33.59   11.06
 -12   0  -3   18.92    9.80
   0  12   0 1604.85   82.84
  12   0   0 1618.84   83.00
   0 -12   0 1612.19   83.99
  12 -12   0 1437.44   83.63
   0  12   3   75.30   10.95
  12 -12   3   76.92   12.37
   0 -12  -3   48.00   12.58
   0  12   6  623.43   37.26
   0 -12  -6  664.46   38.88
   0 -12  -6  699.20   37.05
   0 -12  -9   76.71   11.74
 -12  12  -9   48.57   13.99
   0  12   9   58.53   11.53
 -12  12 -12  381.88   26.67
   0 -12 -12  415.83   25.26
   0  12  12  388.95   25.26
 -12  12 -15  141.89   16.77
   0 -12 -15  161.02   15.35
   0  12  15  184.55   16.82
   0  12  15  118.42   14.99
 -12  12 -18  268.54   22.43
   0  12  18  267.86   21.64
 -12  12 -21  -19.54   14.20
   0  12  21   -8.65   14.04
   0  12  21   -4.45   13.26
 -12  12 -24   43.39   14.67
   0  12  24   30.02   14.62
 -13  12 -19   51.19   14.99
   1 -13 -19   36.73   14.36
  -1  13  19   61.93   14.72
 -13  12 -16   25.78   14.99
   1 -13 -16   53.45   13.73
  -1  13  16   38.72   13.68
   1 -13 -13   37.83   12.94
 -13  12 -13   17.66   14.67
  -1  13  13   23.58   12.84
   1 -13 -10   76.87   12.94
 -13  12 -10   94.89   16.14
   1 -13 -10   90.60   14.99
  -1  13  10   94.05   13.52
 -13  12  -7   90.86   15.56
   1 -13  -7   62.30   12.05
   1 -13  -7   69.79   14.25
  -1  13   7  106.58   12.94
  -1  13   4    2.10   11.00
   1 -13  -4    3.51   12.47
  -1  13   1    1.00   10.64
  13 -12   1   -0.63   11.53
   1 -13  -1   -4.77   12.05
   1 -13   2   87.71   14.36
  13 -12  -2   85.93   13.41
  12   1   2  120.67   12.21
   1 -13   5   -9.64   12.10
  13 -12  -5   18.86   11.48
  12   1   5   29.34   10.69
  12   1   8  403.05   24.89
   1 -13   8  382.56   25.05
  13 -12  -8  352.06   24.68
 -12  -1  -8  389.27   24.21
   1 -13  11  125.28   13.89
  12   1  11   93.16   14.51
  13 -12 -11  151.95   17.40
  13 -12 -11   80.69   13.36
 -12  -1 -11  111.03   13.57
   1 -13  14   84.36   12.47
  12   1  14   67.80   14.83
 -12  -1 -14   71.68   13.52
  13 -12 -14   72.62   16.35
  13 -12 -14   59.94   12.47
  12   1  17   14.72   14.72
 -12  -1 -17   39.09   13.89
  13 -12 -17   35.42   15.56
 -13  12  20  281.06   21.06
  13 -12 -20  298.72   23.84
   2 -13 -21   28.61   14.51
 -13  11 -21   20.12   15.14
  -2  13  21   31.86   14.15
   2 -13 -18  238.20   19.81
 -13  11 -18  230.45   20.23
  -2  13  18  208.75   19.49
   2 -13 -15   81.79   14.15
 -13  11 -15   61.99   15.14
   2 -13 -15   71.10   15.14
  -2  13  15   88.03   13.99
 -13  11 -12  225.10   20.96
  -2  13  12  305.43   20.33
   2 -13 -12  258.90   21.06
   2 -13 -12  265.55   19.86
 -13  11  -9   69.27   14.99
  -2  13   9   87.71   13.57
   2 -13  -9   90.07   12.94
   2 -13  -9   95.99   14.36
 -13  11  -6  238.31   20.49
  -2  13   6  219.44   18.55
   2 -13  -6  245.43   19.81
   2 -13  -6  282.64   18.13
  -2  13   3   62.09   12.79
 -13  11  -3   65.65   14.46
   2 -13  -3  108.36   11.84
   2 -13  -3   77.81   13.47
  -2  13   0  420.23   24.94
  11   2   0  378.21   23.68
   2 -13   0  376.43   25.57
  13 -11  -3   40.24   11.27
  11   2   3   52.66   10.43
   2 -13   3   41.03   12.16
   2 -13   6  255.97   20.54
  11   2   6  301.45   20.38
  13 -11  -6  273.99   20.02
 -11  -2  -6  314.70   19.39
  13 -11  -9   85.15   12.21
   2 -13   9   91.33   13.47
  11   2   9   99.56   13.73
 -11  -2  -9  113.60   12.58
   2 -13  12  176.69   15.88
  11   2  12  181.56   16.92
  13 -11 -12  159.61   14.99
   2 -13  15   84.62   13.10
  13 -11 -15   86.61   16.03
  11   2  18  287.72   23.42
  13 -11 -18  319.58   23.37
  11   2  21   -6.65   15.09
  13 -11 -21  -10.06   15.25
  13 -11 -24  218.03   20.54
   3 -13 -23   16.30   14.83
 -13  10 -23   34.06   14.99
 -13  10 -23   31.02   15.82
  -3  13  23   38.36   14.99
   3 -13 -20  167.88   17.45
 -13  10 -20  124.18   17.03
  -3  13  20  130.10   16.35
   3 -13 -17   40.77   13.78
   3 -13 -17   13.52   13.89
  -3  13  17   45.74   13.52
 -13  10 -14  214.47   18.92
  -3  13  14  200.84   18.23
   3 -13 -14  199.11   18.50
   3 -13 -14  225.05   18.18
  -3  13  11  209.75   17.66
 -13  10 -11  188.42   18.29
   3 -13 -11  198.85   18.29
   3 -13 -11  222.12   17.45
  -3  13   8  276.03   19.70
   3 -13  -8  243.02   20.07
 -13  10  -8  275.25   20.59
   3 -13  -8  260.00   19.02
  -3  13   5   53.29   11.63
 -13  10  -5   19.70   12.89
   3 -13  -5   28.77   10.85
   3 -13  -5   32.49   12.21
 -13  10  -2  270.17   21.01
   3 -13  -2  264.72   20.28
   3 -13  -2  285.52   18.81
 -13  10   1    9.27   12.37
  10   3   1    0.47    9.17
   3 -13   1    1.99   11.32
   3 -13   1  -14.25    9.59
  10   3   4  492.75   28.56
   3 -13   4  465.66   29.55
  13 -10  -7  117.58   12.89
   3 -13   7  159.87   14.67
  10   3   7  129.53   13.99
   3 -13  10  219.39   17.76
  10   3  10  253.66   18.18
  13 -10 -10  207.92   16.61
   3 -13  13   10.06   11.27
  10   3  13   31.75   12.68
  10   3  16  289.13   20.85
  13 -10 -16  213.42   20.44
  10   3  19  110.04   16.09
  13 -10 -19  108.20   15.41
  10   3  22  176.74   19.49
  13 -10 -22  186.75   18.39
  13 -10 -25   -1.89   14.04
   4 -13 -25    5.66   15.25
 -13   9 -25   16.61   14.83
  -4  13  25   16.03   14.67
 -13   9 -25   17.55   15.56
   4 -13 -22  259.27   20.49
 -13   9 -22  197.54   20.02
 -13   9 -22  277.87   21.17
  -4  13  22  188.74   19.65
   4 -13 -19   33.80   13.99
 -13   9 -19   17.97   13.99
   4 -13 -19   23.95   13.47
  -4  13  19   34.53   13.47
 -13   9 -19   25.52   14.25
   4 -13 -16   66.91   13.68
  -4  13  16   49.57   13.83
 -13   9 -16   52.97   13.99
   4 -13 -16   59.58   13.52
  -4  13  13   57.59   12.99
 -13   9 -13   56.17   13.41
   4 -13 -13   65.76   12.99
   4 -13 -13   27.67   13.05
  -4  13  10  106.26   14.51
 -13   9 -10  132.46   15.35
   4 -13 -10  147.40   14.41
   4 -13 -10  121.72   15.20
   4 -13  -7  236.21   19.96
   4 -13  -7  279.60   19.07
 -13   9  -7  271.00   20.17
 -13   9  -4    2.41   11.74
   4 -13  -4    6.18   10.37
   4 -13  -4   -0.68   11.16
 -13   9  -1   17.45   11.79
   4 -13  -1   13.36   11.11
   4 -13  -1   15.20    9.90
 -13   9   2   74.51   13.52
   4 -13   2   80.38   10.95
   9   4   5   46.53   10.27
   4 -13   5   59.84    9.85
   9   4   8  695.17   39.40
   9   4  11   57.01   12.16
  13  -9 -11   56.90    9.90
   9   4  14   86.14   13.99
   9   4  17   20.54   13.41
   9   4  20  464.20   30.50
   9   4  23  168.67   18.97
  13  -9 -23  153.37   17.40
 -13   8 -27   19.60   14.88
   5 -13 -24    0.68   14.67
  -5  13  24   22.85   14.30
 -13   8 -24  -14.36   13.89
   5 -13 -24   -2.36   13.94
 -13   8 -24   -4.14   14.15
   5 -13 -21   34.79   14.30
 -13   8 -21   31.91   13.73
  -5  13  21   24.31   14.15
   5 -13 -21   24.84   13.78
 -13   8 -21   -4.03   13.89
 -13   8 -18   26.20   13.68
  -5  13  18   83.63   14.88
   5 -13 -18   53.24   13.83
   5 -13 -18   14.30   13.20
 -13   8 -18   65.76   13.36
   5 -13 -15  246.95   19.96
   5 -13 -15  289.61   20.17
 -13   8 -15  260.68   19.91
  -5  13  12   63.66   13.62
 -13   8 -12   82.84   13.94
   5 -13 -12   83.47   13.36
   5 -13 -12   67.54   12.89
   5 -13  -9   48.21   11.84
 -13   8  -9   19.96   12.16
   5 -13  -9   19.60   11.84
   5 -13  -6  126.70   13.83
 -13   8  -6  123.56   14.46
   5 -13  -6  132.46   14.36
   5 -13  -3   25.62   10.64
 -13   8  -3   19.49   11.27
   8   5  -3   18.81    8.33
 -13   8   0  958.52   54.07
   8   5   0  981.10   53.24
   5 -13   0 1023.13   53.71
 -13   8   3   10.01   11.00
   5 -13   3   29.66   10.06
 -13   8   6   97.25   12.63
   5 -13   6   78.70   11.00
   5 -13   6   81.74   12.26
   5 -13   9   52.87   11.58
   5 -13  12  101.91   13.05
   5 -13  15  344.73   22.90
   5 -13  18   21.54   11.06
   5 -13  21   13.83   11.06
   5 -13  24   -9.01   11.06
 -13   7 -26  368.10   24.05
  -6  13  26  293.90   23.53
 -13   7 -26  250.25   23.37
   6 -13 -26  341.74   24.63
   6 -13 -23   13.26   14.36
 -13   7 -23   16.03   13.26
  -6  13  23   -8.49   14.36
   6 -13 -23   -8.80   12.94
 -13   7 -23   -0.68   13.41
  -6  13  20  175.64   18.34
   6 -13 -20  210.64   18.44
 -13   7 -20  188.79   17.50
   6 -13 -20  173.54   17.66
 -13   7 -20  162.96   17.82
  -6  13  17   47.94   13.68
   6 -13 -17   58.00   13.99
 -13   7 -17   62.93   12.52
   6 -13 -17   70.89   13.26
 -13   7 -17   25.41   13.52
  -6  13  14  260.89   20.85
 -13   7 -14  319.11   20.02
   6 -13 -14  242.92   20.59
   6 -13 -14  305.64   20.91
 -13   7 -14  229.35   20.38
   6 -13 -11  231.91   19.33
   6 -13 -11  268.28   19.70
 -13   7 -11  251.72   19.13
   6 -13  -8  281.59   20.75
 -13   7  -8  305.06   20.91
   6 -13  -5   25.05   11.11
   7   6  -5   26.36    8.28
   7   6  -2  366.53   22.37
   6 -13  -2  374.91   23.47
 -13   7  -2  356.31   23.63
 -13   7   1   21.12   10.53
   6 -13   1    6.65   10.22
   7   6   1   21.80    9.48
   6 -13   1   -2.52   10.37
 -13   7   4  521.83   31.54
   6 -13   4  490.71   31.86
   7   6   4  555.05   31.23
   6 -13   4  569.88   31.23
 -13   7   7   77.65   11.89
   6 -13   7   90.91   11.37
   6 -13   7   63.72   12.10
   7   6   7   63.93   11.21
   6 -13  10  261.47   20.07
   7   6  10  306.42   20.23
   6 -13  13    9.64   10.85
   6 -13  16  257.85   19.13
   6 -13  19  118.32   13.73
   6 -13  22  151.69   14.99
   6 -13  25   14.20   11.11
   7 -13 -25   10.17   15.46
  -7  13  25   43.28   14.67
 -13   6 -25   22.85   13.83
   7 -13 -25   -0.73   13.57
 -13   6 -25    2.72   14.10
  -7  13  22  122.25   17.40
   7 -13 -22  169.35   18.08
 -13   6 -22  175.74   16.51
   7 -13 -22  148.97   16.66
 -13   6 -22  133.72   16.87
  -7  13  19  154.10   16.56
   7 -13 -19  174.33   17.13
 -13   6 -19  157.25   15.25
   7 -13 -19   99.19   15.46
 -13   6 -19  123.29   15.88
  -7  13  16  266.39   19.91
 -13   6 -16  250.36   18.13
   7 -13 -16  207.71   18.97
 -13   6 -16  245.43   19.49
   7 -13 -16  221.70   20.07
   7 -13 -13   20.49   12.58
 -13   6 -13   31.12   10.79
   7 -13 -13   29.34   12.42
 -13   6 -13   12.47   12.16
 -13   6 -10  350.28   21.12
 -13   6 -10  300.24   22.11
   7 -13 -10  325.60   22.53
 -13   6  -7   88.29   10.95
 -13   6  -7   97.83   12.73
   7 -13  -7   58.27   12.84
   7 -13  -4  556.10   34.06
   6   7  -4  559.25   32.54
   7 -13  -4  607.66   34.06
 -13   6  -4  600.85   33.80
 -13   6  -1   10.79   10.32
   6   7  -1   10.17    8.80
   7 -13  -1  -11.42   10.95
   7 -13  -1   18.44   10.90
   6   7   2  395.87   23.53
   7 -13   2  344.05   24.16
   7 -13   2  402.68   24.05
 -13   6   2  359.14   23.63
 -13   6   5   19.33   10.48
   7 -13   5   33.33   10.90
   7 -13   5   18.81   11.00
   6   7   5    9.17   10.22
 -13   6   8  287.40   19.65
   7 -13   8  283.84   20.28
   6   7   8  304.75   20.38
   6   7  11  279.34   19.02
   7 -13  11  216.25   18.29
   6   7  14  258.79   20.12
   7 -13  14  283.06   19.75
   7 -13  17   46.06   12.16
   6   7  17   71.00   13.47
   6   7  20  212.63   18.34
   7 -13  20  167.99   16.19
   7 -13  23   12.21   11.84
   6   7  23    4.56   13.94
   6   7  26  316.64   24.84
   7 -13  26  313.29   21.75
 -13   5 -27   16.19   14.15
  -8  13  27    9.17   14.88
   8 -13 -24  -26.30   15.93
 -13   5 -24   15.46   13.05
  -8  13  24   -5.61   14.30
   8 -13 -24  -13.20   13.52
 -13   5 -24    8.91   14.15
   8 -13 -21   22.01   15.04
  -8  13  21   15.20   14.10
 -13   5 -21   19.28   12.05
   8 -13 -21   46.69   12.79
 -13   5 -21   12.37   13.20
   8 -13 -18    4.72   13.89
  -8  13  18   23.37   13.52
 -13   5 -18    9.85   11.32
   8 -13 -18    6.97   12.52
 -13   5 -18   32.49   12.99
 -13   5 -15  416.36   23.63
   8 -13 -15  330.27   24.47
 -13   5 -15  341.11   24.42
   8 -13 -15  365.16   25.26
 -13   5 -12  110.87   12.37
   8 -13 -12  127.22   15.30
 -13   5 -12  128.06   14.15
 -13   5  -9   64.87    9.90
 -13   5  -9   50.30   11.79
   8 -13  -9   45.38   13.10
   8 -13  -9   33.69   11.58
 -13   5  -6   78.96   12.10
 -13   5  -6  104.95   10.22
   5   8  -6   80.48   10.48
   8 -13  -6   61.10   12.68
   8 -13  -6   67.80   12.10
 -13   5  -3   -2.04   10.32
   5   8  -3    1.83    9.22
   8 -13  -3   21.90   11.37
   8 -13  -3   16.14   11.00
   8 -13   0  854.77   53.50
   5   8   0 1024.12   52.92
   8 -13   0 1077.31   53.66
 -13   5   0  940.34   52.92
 -13   5   3   17.13   10.27
   5   8   3   11.58   10.01
   8 -13   3   13.78   10.74
   8 -13   3   10.01   10.79
 -13   5   6  110.93   12.21
   8 -13   6  105.11   13.20
   5   8   6  130.94   12.99
 -13   5   9   27.72    9.90
   8 -13   9   69.64   11.79
   5   8   9   53.39   11.63
   8 -13  12   82.27   12.84
   5   8  12   76.97   12.94
   5   8  15  282.53   18.34
   5   8  15  265.08   20.49
   8 -13  15  243.39   19.54
   5   8  18   44.85   11.27
   8 -13  18   31.49   11.84
   5   8  18   41.08   13.26
   5   8  21   21.69   11.63
   8 -13  21   45.22   12.16
   5   8  21   40.82   14.20
   5   8  24   19.91   12.47
   8 -13  24   -2.41   12.05
   8 -13  27   28.14   12.21
   8 -13  30  161.49   16.03
  -9  13  26  -15.82   14.72
 -13   4 -26   14.51   13.62
 -13   4 -26    0.68   15.14
   9 -13 -23  121.09   18.13
  -9  13  23  158.30   17.29
 -13   4 -23  154.16   15.67
   9 -13 -23  117.42   15.51
 -13   4 -23  130.84   16.98
 -13   4 -20  473.84   26.93
  -9  13  20  397.55   27.82
   9 -13 -20  389.53   27.35
 -13   4 -20  392.93   27.51
   9 -13 -20  464.46   28.92
  -9  13  17   17.61   13.15
   9 -13 -17   15.14   14.25
 -13   4 -17   32.38   10.58
   9 -13 -17   20.44   11.95
 -13   4 -17   14.72   12.68
 -13   4 -14  118.58   11.79
 -13   4 -14   78.75   13.57
   9 -13 -14   90.18   14.99
 -13   4 -11   69.11   10.06
 -13   4 -11   57.90   12.52
   9 -13 -11   58.95   13.47
   9 -13 -11   35.00   12.05
   9 -13  -8  598.60   37.31
   9 -13  -8  654.56   37.67
 -13   4  -8  672.37   37.05
 -13   4  -5   61.15   11.48
   4   9  -5   68.96   10.37
   9 -13  -5   56.96   13.05
   9 -13  -5   33.74   11.79
 -13   4  -2  112.18   12.37
   4   9  -2  101.81   11.95
   9 -13  -2   86.93   13.05
   9 -13  -2   99.40   14.10
 -13   4   1    3.67    9.85
   4   9   1    3.20   10.17
   9 -13   1   -6.34   11.16
   9 -13   1    9.69   11.42
 -13   4   4   -1.73    9.38
   4   9   4   17.55   10.53
   9 -13   4   15.56   12.05
   9 -13   4    6.39   10.69
 -13   4   7  283.11   17.97
   9 -13   7  236.94   19.49
   4   9   7  256.59   19.13
   9 -13  10  133.09   14.36
   4   9  10  128.90   14.10
   4   9  13   67.17   10.53
   9 -13  13   49.25   12.21
   4   9  13   35.84   12.42
   4   9  16   64.03   11.32
   9 -13  16   42.76   12.52
   4   9  16   49.04   13.20
   4   9  19    8.96   11.48
   9 -13  19   31.60   12.37
   4   9  19   40.56   13.62
   4   9  22  225.47   19.18
   4   9  22  280.33   20.85
   9 -13  22  232.18   19.28
   4   9  25    6.76   12.89
   9 -13  25    3.14   12.37
   4   9  25  -12.21   14.88
   9 -13  28  256.59   20.12
 -10  13  25   15.46   13.89
 -13   3 -25   14.30   13.05
 -10  13  22  144.41   17.55
 -13   3 -22  158.71   16.09
  10 -13 -22  152.11   16.45
  10 -13 -22  177.94   19.33
 -13   3 -22  189.11   17.76
 -10  13  19  107.84   15.51
 -13   3 -19  113.97   12.99
  10 -13 -19   68.80   14.10
  10 -13 -19   79.12   16.24
 -13   3 -19   96.20   15.04
 -13   3 -16  275.98   17.92
 -13   3 -16  220.33   19.60
  10 -13 -16  242.45   20.96
  10 -13 -13   17.97   11.74
 -13   3 -13   44.38   12.42
  10 -13 -13   23.74   13.99
  10 -13 -10  218.55   18.23
  10 -13 -10  265.66   19.54
 -13   3 -10  204.20   17.71
  10 -13  -7  136.97   15.93
 -13   3  -7  138.44   14.46
  10 -13  -7  138.17   14.83
  10 -13  -4  432.60   28.82
  10 -13  -4  491.76   29.87
 -13   3  -4  487.09   28.30
 -13   3  -1    7.23   10.01
   3  10  -1   20.75   10.48
  10 -13  -1   -1.31   10.95
  10 -13  -1   -5.55   12.63
   3  10   2  279.44   19.60
  10 -13   2  266.92   19.65
 -13   3   2  262.36   18.34
 -13   3   5   33.43    9.48
   3  10   5   33.69   11.32
  10 -13   5   22.01   11.11
  10 -13   8  190.31   17.97
   3  10   8  278.39   18.81
   3  10  11  179.20   14.99
  10 -13  11  205.09   17.24
   3  10  11  200.32   17.29
   3  10  14  184.86   16.09
  10 -13  14  197.80   17.61
   3  10  17   41.24   11.68
  10 -13  17   30.97   12.26
 -10  13 -20  163.33   16.51
   3  10  20  149.33   15.77
  10 -13  20  152.27   16.14
   3  10  20  184.13   17.97
 -10  13 -23    2.72   12.26
   3  10  23   36.36   12.99
  10 -13  23   26.62   13.05
   3  10  23   23.32   14.72
  10 -13  26  247.95   20.28
   3  10  26  257.64   20.80
 -13   2 -24  297.52   20.54
 -11  13  24  231.13   21.64
 -11  13  21  -25.47   14.20
 -13   2 -21  -11.00   13.89
 -11  13  18  279.07   21.48
 -13   2 -18  248.42   20.64
  11 -13 -18  268.54   21.95
  11 -13 -15  101.29   16.56
 -13   2 -15  124.81   14.99
  11 -13 -12  161.86   18.29
 -13   2 -12  192.20   16.40
  11 -13 -12  168.88   16.51
  11 -13  -9   91.02   13.73
 -13   2  -9  122.77   13.62
  11 -13  -9  102.91   16.03
  11 -13  -6  236.74   20.02
  11 -13  -6  293.64   21.90
 -13   2  -6  295.58   19.70
 -13   2  -3   56.38   11.16
  11 -13  -3   50.41   12.37
  11 -13  -3   47.89   13.94
  11 -13   0  339.07   23.42
 -13   2   0  346.14   21.75
   2  11   3   89.50   13.31
  11 -13   3  105.32   13.68
   2  11   6  273.78   20.02
  11 -13   6  250.41   20.02
  11 -13   9   76.61   13.41
   2  11   9   95.73   13.78
   2  11   9   81.48   11.74
  11 -13  12  261.89   20.38
   2  11  12  282.22   21.43
   2  11  12  280.85   19.23
 -11  13 -15   86.20   14.72
  11 -13  15   75.87   13.99
   2  11  15   76.34   14.51
   2  11  15   91.96   12.79
 -11  13 -18  186.43   18.34
  11 -13  18  182.66   18.08
   2  11  18  244.28   19.33
   2  11  18  224.16   17.66
 -11  13 -21   -7.34   13.94
  11 -13  21    4.82   12.99
   2  11  21   26.83   14.04
   2  11  21    7.28   12.68
   2  11  24  268.28   21.17
 -11  13 -24  259.06   21.27
 -12  13  20  237.52   20.80
 -13   1 -20  265.08   20.70
  13  -1  17   -3.20   14.83
 -13   1 -17   15.14   13.20
  12 -13 -17   30.08   15.72
  13  -1  14   67.54   14.88
  12 -13 -14   55.91   16.03
  12 -13 -14   61.25   13.05
 -13   1 -14   56.69   13.62
  13  -1  11  123.45   15.35
  -1 -12  11  106.63   13.26
 -13   1 -11   97.41   13.68
  12 -13 -11  103.59   16.98
  12 -13 -11   89.81   14.04
  13  -1   8  391.26   25.15
  -1 -12   8  410.44   24.68
  12 -13  -8  310.15   24.47
  12 -13  -8  454.29   26.99
 -13   1  -8  350.75   24.00
  13  -1   5  -13.78   10.90
  -1 -12   5   -1.83   11.95
  12 -13  -5  -26.41   14.99
  12 -13  -5   22.01   12.05
 -13   1  -5   10.85   10.85
  13  -1   2   83.58   11.74
  12 -13  -2   91.91   13.62
  12 -13   1   18.65   11.79
  12 -13   4    0.68   11.95
  12 -13   7   69.90   13.20
  -1 -12 -10  105.27   12.73
   1  12  10   81.74   14.83
  12 -13  10   90.02   14.20
   1  12  10   72.41   12.37
  -1 -12 -13   14.83   11.79
 -12  13 -13   40.56   14.41
   1  12  13   14.83   13.41
  12 -13  13   23.84   12.79
   1  12  13   36.05   12.16
 -12  13 -16   40.29   14.93
   1  12  16   52.45   14.41
   1  12  16   57.80   13.26
 -12  13 -19   47.21   15.20
   1  12  19   44.85   15.25
   1  12  19   70.48   13.78
   1  12  22  193.72   18.23
 -12  13 -22  172.44   18.81
 -13  13  19    9.90   13.57
  13   0  16   43.39   15.41
 -13   0 -16   40.61   13.68
  13   0  13   67.49   14.78
  13 -13 -13   76.87   16.19
  13 -13 -13   26.25   12.42
 -13   0 -13   21.27   13.05
  13   0  10  105.43   14.78
   0 -13  10   96.99   13.52
 -13   0 -10   93.74   13.57
  13 -13 -10   92.01   17.55
  13 -13 -10   79.02   13.94
  13   0   7  224.84   17.82
   0 -13   7  211.48   17.45
 -13   0  -7  188.37   16.66
  13 -13  -7  191.62   17.55
  13   0   4   -2.78   11.00
  13 -13  -4   11.95   12.00
   0 -13   4    2.62   12.10
  13 -13  -1   16.72   12.26
   0 -13   1   20.59   12.58
   0 -13  -2  117.21   15.93
  13 -13   2  121.98   15.14
  13 -13   5   52.24   12.94
   0  13   8  230.19   18.18
  13 -13   8  233.49   19.39
   0 -13 -11   87.66   13.20
 -13  13 -11   75.61   16.24
   0  13  11   75.93   13.52
   0 -13 -14  120.73   14.93
 -13  13 -14  112.39   16.72
   0  13  14   98.93   14.83
 -13  13 -17   10.69   15.25
   0 -13 -17    7.44   13.52
   0  13  17   20.44   13.31
  -1  14  15  124.03   16.35
   1 -14 -12  152.22   15.41
  -1  14  12  111.61   15.67
  -1  14   9   -1.15   12.31
  -1  14   6  107.84   13.99
  14 -13   6  112.08   15.25
   1 -14  -6   76.45   16.03
  14 -13   3   -4.14   12.89
   1 -14  -3   21.48   14.04
   1 -14   0  257.48   20.38
  14 -13   0  218.97   19.39
   1 -14   3   31.96   13.26
  14 -13  -3   59.00   12.99
   1 -14   6  115.75   14.99
  13   1   6   99.56   13.89
  14 -13  -6   92.74   14.51
   1 -14   9   17.92   12.73
  13   1   9   23.06   13.20
  14 -13  -9   15.77   12.58
   1 -14  12  135.82   14.99
  13   1  12  154.00   16.72
  14 -13 -12   93.48   14.93
 -13  -1 -12  114.96   14.93
 -13  -1 -15   96.67   15.25
   2 -14 -17   89.55   15.41
  -2  14  17   50.62   15.30
 -14  12 -14   39.72   15.77
   2 -14 -14   22.37   13.26
  -2  14  14   -2.57   13.47
 -14  12 -11  158.30   18.55
   2 -14 -11  152.22   15.98
   2 -14 -11  165.37   18.44
  -2  14  11  141.27   16.61
 -14  12  -8   11.63   15.20
   2 -14  -8   42.65   12.31
   2 -14  -8   14.15   13.94
  -2  14   8   33.59   13.05
  -2  14   5   -8.75   12.63
 -14  12  -5    7.91   14.93
   2 -14  -5   28.87   13.41
  -2  14   2   27.88   11.84
   2 -14  -2    8.12   13.26
  -2  14  -1   41.50   12.10
   2 -14   1   23.95   13.47
  14 -12  -1   46.16   12.42
   2 -14   4  165.21   17.45
  12   2   4  188.32   16.14
  14 -12  -4  187.53   16.82
  14 -12  -7   30.76   12.05
   2 -14   7    9.96   12.58
  12   2  10   45.95   13.47
   2 -14  10   20.44   12.31
  14 -12 -10   29.03   11.63
  12   2  13   40.50   14.57
   2 -14  13   45.11   12.68
 -12  -2 -13   62.62   12.94
 -12  -2 -16   11.16   13.26
   3 -14 -19  163.33   17.19
  -3  14  19   91.23   16.66
 -14  11 -16  208.81   20.07
   3 -14 -16  224.68   19.13
   3 -14 -16  227.51   20.75
  -3  14  16  186.75   19.28
 -14  11 -13   30.50   15.14
   3 -14 -13   40.98   13.73
   3 -14 -13   54.28   14.78
  -3  14  13   10.58   13.62
 -14  11 -10  178.68   18.92
  -3  14  10  175.43   17.71
   3 -14 -10  195.86   18.60
   3 -14 -10  195.66   17.50
  -3  14   7   33.90   13.15
 -14  11  -7   45.85   15.14
   3 -14  -7   56.17   12.79
   3 -14  -7   20.17   13.68
 -14  11  -4  433.65   29.92
  -3  14   4  434.85   28.82
   3 -14  -4  458.96   29.50
   3 -14  -4  493.80   27.93
  -3  14   1   52.19   12.84
 -14  11  -1   87.82   14.99
   3 -14  -1   72.89   14.04
   3 -14   2  238.94   19.60
  14 -11  -5   10.32   10.69
  11   3   5   36.31   11.32
   3 -14   5   11.79   12.73
  14 -11  -8  139.48   14.25
  11   3   8  133.14   15.25
   3 -14   8  148.97   15.77
  11   3  11  277.82   20.38
   3 -14  11  239.20   19.96
   3 -14  14  219.44   19.13
  11   3  14  252.04   20.07
   3 -14  17  102.33   13.94
  11   3  17   77.81   16.40
 -14  10 -18   65.08   15.77
   4 -14 -18  100.87   15.98
   4 -14 -18   79.80   16.40
 -14  10 -18   91.75   16.19
  -4  14  18   72.83   15.46
  -4  14  15  195.76   18.29
 -14  10 -15  158.40   18.92
   4 -14 -15  218.40   18.55
   4 -14 -15  168.72   18.81
  -4  14  12   20.17   13.36
   4 -14 -12   30.18   13.05
 -14  10 -12   22.01   14.46
   4 -14 -12   13.57   14.04
 -14  10  -9   90.02   15.04
   4 -14  -9   72.62   13.78
  -4  14   9   79.07   14.36
   4 -14  -9   74.04   14.83
 -14  10  -6   52.19   14.20
  -4  14   6   44.01   13.41
   4 -14  -6   64.66   12.42
   4 -14  -6   63.61   14.15
 -14  10  -3   28.77   14.30
   4 -14  -3   12.58   13.10
   4 -14  -3   21.59   11.11
 -14  10   0  144.46   16.66
   4 -14   0  140.37   15.98
   4 -14   0  151.69   14.30
   4 -14   3   25.52   12.63
   4 -14   6   50.41   13.26
  14 -10  -6   45.64   10.85
  10   4   9   71.63   12.68
   4 -14   9   63.24   13.15
  14 -10  -9   47.63   11.16
  10   4  12   26.72   12.99
  10   4  15  188.00   18.44
  10   4  18   89.81   16.09
 -14   9 -20  143.41   17.87
   5 -14 -20  162.80   18.55
   5 -14 -20  144.67   18.08
  -5  14  20  152.95   17.87
 -14   9 -20  169.93   18.13
 -14   9 -17   34.27   14.83
  -5  14  17   19.65   14.62
   5 -14 -17   34.48   14.72
   5 -14 -17   21.38   13.78
 -14   9 -17   37.26   14.04
  -5  14  14   76.92   15.30
 -14   9 -14   60.78   15.20
   5 -14 -14   95.10   15.77
   5 -14 -14  106.21   15.46
  -5  14  11   66.34   14.72
   5 -14 -11   75.61   14.25
 -14   9 -11   95.00   14.83
   5 -14 -11   54.60   14.20
   5 -14  -8  278.03   23.16
 -14   9  -8  331.10   23.06
   5 -14  -8  330.32   22.32
 -14   9  -5   17.82   13.15
   5 -14  -5    5.40   11.84
   5 -14  -5   -2.25   12.79
 -14   9  -2  139.17   16.09
   5 -14  -2  154.52   16.14
   5 -14  -2  145.25   14.72
 -14   9   1   18.08   12.73
   5 -14   1    2.88   12.84
   5 -14   1   14.57   10.64
   9   5   1    8.17    9.80
 -14   9   4  531.95   31.86
   5 -14   4  528.02   30.55
   9   5   4  506.74   30.65
   5 -14  16  168.36   16.19
   5 -14  19   17.82   12.00
   5 -14  22  152.27   15.35
 -14   8 -22   35.47   14.93
   6 -14 -22   11.84   14.51
 -14   8 -22    8.70   14.62
  -6  14  22   29.66   15.25
 -14   8 -19   49.04   15.25
  -6  14  19   83.58   16.40
   6 -14 -19  143.52   17.03
   6 -14 -19  100.13   16.03
 -14   8 -19  137.75   15.77
  -6  14  16   31.44   14.57
 -14   8 -16   55.07   14.67
   6 -14 -16   75.09   14.99
   6 -14 -16   81.11   14.62
 -14   8 -16   67.02   14.36
  -6  14  13   22.01   13.89
 -14   8 -13   30.55   14.15
   6 -14 -13   46.48   14.36
   6 -14 -13   27.93   13.68
 -14   8 -13   25.15   12.21
   6 -14 -10   13.99   12.94
 -14   8 -10   10.95   13.10
   6 -14 -10   10.58   12.99
   6 -14  -7   85.88   14.04
 -14   8  -7   81.32   14.30
   6 -14  -7   90.70   14.62
   6 -14  -4  359.19   24.47
 -14   8  -4  387.28   25.26
 -14   8  -1   29.55   12.42
   8   6  -1    2.83    9.54
   6 -14  -1   37.05   11.79
 -14   8   2   31.18   12.42
   6 -14   2   24.78   11.42
   8   6   2   11.21   10.01
 -14   8   5   58.06   12.73
   6 -14   5   47.53   11.16
   8   6   5   45.06   11.53
   6 -14   5   19.54   12.37
   6 -14   8   16.51   12.21
   8   6   8    1.78   11.11
   6 -14  11  188.11   17.13
   8   6  11  189.16   17.08
   6 -14  14   12.89   12.16
   6 -14  17   65.71   13.26
   6 -14  20   12.79   11.84
   6 -14  23   18.76   12.16
   7 -14 -24  250.15   21.38
  -7  14  21   10.53   14.99
   7 -14 -21   49.41   16.19
 -14   7 -21   43.02   14.25
   7 -14 -21   -5.45   14.10
 -14   7 -21   38.20   14.62
  -7  14  18  241.24   21.43
 -14   7 -18  276.66   20.17
   7 -14 -18  196.23   20.17
   7 -14 -18  270.69   21.48
 -14   7 -18  237.47   20.64
 -14   7 -15  105.90   15.30
  -7  14  15  109.30   16.19
   7 -14 -15   91.28   15.67
   7 -14 -15   72.89   14.99
 -14   7 -15  103.54   13.99
 -14   7 -12  306.16   19.81
   7 -14 -12  232.86   21.06
   7 -14 -12  253.29   21.54
 -14   7 -12  281.64   20.91
 -14   7  -9  140.06   16.40
 -14   7  -9  181.35   15.14
   7 -14  -9  150.07   16.66
   7 -14  -9  177.42   17.13
   7 -14  -6  265.29   20.49
 -14   7  -6  265.34   20.12
 -14   7  -3  114.33   14.62
   7   7  -3  132.36   12.52
   7 -14  -3  126.75   15.09
   7 -14   0  366.00   25.10
   7   7   0  393.04   23.63
   7 -14   0  340.48   24.47
 -14   7   0  402.16   24.78
 -14   7   3  102.81   13.89
   7   7   3  121.41   13.26
   7 -14   3  124.81   14.04
   7 -14   3  119.89   14.62
 -14   7   6  244.23   18.86
   7   7   6  286.15   19.02
   7 -14   6  270.90   18.81
   7 -14   9  151.33   16.30
   7   7   9  183.76   16.24
   7   7  12  274.57   19.96
   7 -14  12  220.54   19.28
   7 -14  15   97.83   14.25
   7   7  15   96.88   14.99
   7 -14  18  278.71   20.54
   7   7  18  264.93   21.69
   7 -14  21   37.31   12.84
   7   7  21   15.51   15.09
   7 -14  24  211.48   18.18
 -14   6 -23   23.58   13.68
   8 -14 -23   22.48   14.04
   8 -14 -20  -19.60   15.30
  -8  14  20   -6.60   15.20
 -14   6 -20   -4.61   13.36
   8 -14 -20   17.13   13.73
 -14   6 -20   30.29   14.67
   8 -14 -17   65.39   15.25
  -8  14  17   42.55   15.09
 -14   6 -17   56.07   12.99
   8 -14 -17   28.66   13.94
 -14   6 -17   67.86   14.46
   8 -14 -14   36.31   14.51
 -14   6 -14   -1.00   11.32
   8 -14 -14    2.25   13.41
 -14   6 -14    7.65   13.10
 -14   6 -11  233.59   16.92
   8 -14 -11  191.78   19.44
 -14   6 -11  219.50   18.81
 -14   6  -8    7.60   10.01
 -14   6  -8  -14.15   12.63
   8 -14  -8    7.07   13.31
 -14   6  -5   61.04   12.63
   6   8  -5   50.98   10.22
   8 -14  -5   37.83   13.26
   8 -14  -5   21.80   12.42
 -14   6  -2   22.06   11.95
   6   8  -2   12.26   10.01
   8 -14  -2   22.43   12.47
   8 -14  -2    0.68   11.95
 -14   6   1   17.97   11.42
   6   8   1   21.06   10.74
   8 -14   1   20.49   12.26
   8 -14   1    9.06   12.21
 -14   6   4  373.97   24.63
   8 -14   4  374.44   25.73
   6   8   4  401.06   24.84
   8 -14   4  404.10   25.41
 -14   6   7   91.17   12.63
   6   8   7  101.13   13.26
   8 -14   7   71.47   13.62
   8 -14  10   14.10   12.05
   6   8  10   21.90   12.16
   8 -14  13    9.33   12.47
   6   8  13   47.73   13.57
   8 -14  16   99.66   14.36
   6   8  16   88.66   15.20
   8 -14  19  104.27   14.78
   6   8  19  108.36   16.66
   8 -14  22    5.71   12.52
   8 -14  25   19.65   12.94
  -9  14  22  125.81   18.02
   9 -14 -22  101.55   16.09
  -9  14  19   49.36   15.20
 -14   5 -19   29.81   12.05
   9 -14 -19   28.66   13.62
 -14   5 -19   38.20   14.57
  -9  14  16  144.25   18.13
 -14   5 -16  181.51   15.46
   9 -14 -16  161.86   17.19
 -14   5 -16  193.35   17.71
   9 -14 -16  150.59   18.76
 -14   5 -13   47.68   11.16
 -14   5 -13   66.70   13.47
   9 -14 -13   37.62   14.67
 -14   5 -10  158.24   16.66
   9 -14 -10  192.56   18.08
 -14   5  -7  108.83   14.46
   9 -14  -7  136.97   15.61
   9 -14  -7  103.85   14.83
   9 -14  -4  442.24   30.76
   5   9  -4  531.63   29.71
 -14   5  -4  513.40   30.44
   9 -14  -4  504.33   31.44
 -14   5  -1   38.46   11.21
   5   9  -1    8.54   10.43
   9 -14  -1    9.17   12.26
   9 -14  -1   35.63   13.31
 -14   5   2  132.10   14.30
   5   9   2  155.73   14.41
   9 -14   2  145.41   16.03
   9 -14   2  160.60   16.14
 -14   5   5   30.97   10.74
   5   9   5    0.58   11.16
   9 -14   5   11.68   12.26
 -14   5   8  313.60   21.06
   5   9   8  359.29   22.69
   9 -14   8  291.44   22.53
   9 -14  11   59.26   13.57
   5   9  11  113.60   14.46
   9 -14  14   65.92   14.15
   5   9  14  119.94   15.20
   9 -14  17   48.21   13.36
   5   9  17   39.88   14.51
   9 -14  20  204.93   17.97
   5   9  20  181.56   19.13
   9 -14  23   49.31   13.94
   5   9  23   23.68   13.15
 -10  14  21   10.74   15.20
  10 -14 -21  -24.05   13.83
 -10  14  18   85.30   15.77
  10 -14 -18   70.69   14.36
 -14   4 -18   42.23   14.41
  10 -14 -18   38.20   16.45
 -14   4 -15  154.78   16.77
  10 -14 -15  169.77   18.86
 -14   4 -12   36.94   13.62
  10 -14 -12   48.57   15.30
 -14   4  -9   46.53   13.26
  10 -14  -9   46.84   13.83
 -14   4  -6   55.18   12.47
  10 -14  -6   33.74   12.84
  10 -14  -6   75.82   15.09
 -14   4  -3   35.05   12.00
  10 -14  -3   20.23   13.68
  10 -14  -3   46.74   12.89
 -14   4   0  158.61   14.46
   4  10   0  145.82   14.57
  10 -14   0  132.52   16.61
  10 -14   0  120.36   15.61
 -14   4   3   19.75   10.64
   4  10   3   24.21   11.79
  10 -14   3   22.27   12.16
   4  10   6   79.59   13.26
  10 -14   6   51.61   13.78
   4  10   9  113.76   14.46
  10 -14   9   83.00   14.72
  10 -14  12   32.80   12.68
   4  10  12   56.12   13.94
   4  10  15  213.10   18.81
  10 -14  15  161.44   17.24
  10 -14  18  106.74   14.88
   4  10  18   76.76   15.88
   4  10  21   15.98   12.68
  10 -14  21  -16.35   13.41
  11 -14 -20   88.50   14.72
 -11  14  17   87.19   16.45
 -14   3 -17  113.08   15.56
  11 -14 -17   92.69   17.40
 -14   3 -14  217.14   19.13
  11 -14 -14  230.87   21.12
  11 -14 -11  242.39   20.23
  11 -14 -11  258.01   21.95
 -14   3 -11  259.74   19.96
 -14   3  -8  138.65   15.25
  11 -14  -8  144.10   16.24
  11 -14  -8  158.50   17.97
 -14   3  -5   34.43   11.95
  11 -14  -5   37.57   13.15
  11 -14  -2  207.92   18.86
 -14   3  -2  221.59   17.55
  11 -14  -2  229.45   20.28
 -14   3   1   76.40   11.89
  11 -14   1   76.82   13.68
   3  11   4  474.20   27.82
  11 -14   4  389.58   27.88
  11 -14   7   34.11   13.31
   3  11   7   61.10   13.26
  11 -14  10  169.04   17.45
   3  11  10  195.45   18.08
  11 -14  13   10.74   13.31
   3  11  13   32.96   13.83
   3  11  16  228.25   19.86
  11 -14  16  204.72   19.28
   3  11  19  113.18   15.09
  11 -14  19  142.63   16.98
   3  11  22  112.18   15.51
 -14   2 -16   63.14   14.41
  14  -2  13   14.62   14.62
 -14   2 -13   38.77   13.62
  12 -14 -13   49.20   16.61
  12 -14 -13   38.57   13.41
  14  -2  10   12.79   13.52
 -14   2 -10   44.38   13.05
  12 -14 -10   10.27   15.67
  12 -14 -10   18.60   12.99
  14  -2   7   30.02   12.99
  12 -14  -7   35.84   16.14
 -14   2  -7   24.68   12.31
  12 -14  -7   21.06   12.99
 -14   2  -4  187.43   16.19
  14  -2   4  211.69   16.72
  12 -14  -1   22.53   12.68
  12 -14   2   12.94   13.05
  12 -14   5   18.60   12.79
   2  12   8   11.21   13.52
  12 -14   8   31.12   13.57
   2  12  11  169.35   17.08
  12 -14  11   98.72   16.03
   2  12  14  -16.98   15.09
  12 -14  14  -16.92   13.89
   2  12  17   43.23   13.20
 -14   1 -15   69.38   14.78
  14  -1  12  113.86   16.51
  13 -14 -12   96.88   15.77
  14  -1   9   25.41   13.36
 -14   1  -9    9.12   12.47
  13 -14  -9   21.43   13.47
  14  -1   6  141.11   14.83
  13 -14  -6  104.22   15.20
  13 -14  -3   31.49   13.47
  13 -14   0  226.88   19.65
  13 -14   3   21.59   13.36
  13 -14   6   85.93   15.09
  13 -14   9   62.77   14.78
   0 -14   8   18.29   13.41
  14   0   8   37.94   13.26
  14 -14  -8   30.44   13.52
  14 -14  -5   27.61   13.52
  14 -14  -2   12.10   13.47
  14 -14   1    1.41   13.94
  -2  15   7    6.60   13.52
  15 -13  -2   54.70   13.99
  15 -13  -5  -22.90   13.20
  15 -13  -8  107.15   14.78
   3 -15 -12   14.51   14.25
   3 -15  -9  182.08   17.55
  -3  15   9  196.28   18.81
 -15  12  -6   45.06   15.93
  -3  15   6   30.65   13.94
   3 -15  -6   11.32   14.67
  -3  15   3   51.66   13.94
   3 -15  -3   70.16   15.46
  -3  15   0  414.68   26.25
   3 -15   0  393.09   27.25
  15 -12   0  363.64   25.73
  15 -12  -3  102.02   14.25
   3 -15   3   65.08   15.09
  15 -12  -6    2.46   12.10
   3 -15   6   10.79   13.52
  12   3   9  126.12   15.88
   3 -15   9  133.98   16.35
   3 -15  12   26.83   13.52
 -15  11 -11  182.03   19.86
   4 -15 -11  194.82   18.44
  -4  15  11  191.25   19.49
   4 -15 -11  202.47   19.70
 -15  11  -8  265.45   22.06
  -4  15   8  234.17   20.96
   4 -15  -8  226.20   21.48
   4 -15  -8  280.44   20.07
 -15  11  -5   41.08   15.61
  -4  15   5    7.39   14.15
   4 -15  -5   17.40   13.78
   4 -15  -5   49.25   12.94
  -4  15   2   26.72   13.78
 -15  11  -2   63.40   15.41
   4 -15  -2   34.37   14.51
   4 -15   1   21.64   14.41
  15 -11  -4   -5.92   11.53
   4 -15   4   15.72   13.78
   4 -15   7   41.50   14.15
  15 -11  -7    0.58   11.79
   4 -15  10   16.24   13.52
   4 -15  13    5.45   13.10
   4 -15  16   34.48   13.41
   5 -15 -13  -36.78   14.93
 -15  10 -13  -18.65   15.51
  -5  15  13   16.14   15.09
   5 -15 -13    6.76   15.25
 -15  10 -10  182.50   18.81
   5 -15 -10  167.05   18.02
  -5  15  10  184.70   18.86
   5 -15 -10  188.27   19.02
 -15  10  -7   39.88   14.46
  -5  15   7   40.56   14.41
   5 -15  -7   27.77   13.47
   5 -15  -7   13.78   14.10
 -15  10  -4  352.74   25.36
   5 -15  -4  353.01   25.94
   5 -15  -4  357.36   24.10
 -15  10  -1   14.88   14.25
   5 -15  -1   22.58   13.68
   5 -15  -1    6.55   11.89
   5 -15   2  215.36   19.81
  10   5   2  218.61   16.92
   5 -15   5   17.24   13.41
  10   5   5    3.93   11.32
   5 -15   8  161.86   17.19
   6 -15 -15   70.79   15.98
  -6  15  15   50.51   16.19
 -15   9 -15   43.44   15.88
   6 -15 -15   67.91   15.82
 -15   9 -15   92.43   14.99
   6 -15 -12  203.93   19.02
  -6  15  12  158.50   19.28
 -15   9 -12  176.37   19.28
   6 -15 -12  158.66   19.49
  -6  15   9  106.68   16.72
   6 -15  -9   77.65   15.30
 -15   9  -9  114.54   16.14
   6 -15  -9   66.86   15.67
 -15   9  -6  168.62   17.50
   6 -15  -6  135.08   17.55
   6 -15  -6  176.95   16.92
 -15   9  -3   56.22   14.57
   6 -15  -3   66.76   15.25
   6 -15  -3   47.89   13.52
 -15   9   0  347.71   24.99
   6 -15   0  332.89   24.84
   6 -15   0  366.74   23.79
 -15   9   3   58.11   14.30
   6 -15   3   74.14   12.89
   9   6   3   83.21   12.31
   9   6   6  239.51   18.65
   9   6   9  106.68   14.41
   9   6  12  163.01   16.98
   9   6  15   53.34   14.67
   6 -15  18  204.82   18.44
   7 -15 -17   95.99   17.08
 -15   8 -17  129.37   15.77
   7 -15 -14   63.72   15.72
 -15   8 -14   29.81   14.99
  -7  15  14   39.67   15.41
   7 -15 -14   31.12   15.25
 -15   8 -14   67.44   13.78
  -7  15  11  228.04   22.06
 -15   8 -11  274.99   20.02
   7 -15 -11  223.32   21.38
   7 -15 -11  251.25   21.54
 -15   8  -8  260.26   18.71
   7 -15  -8  223.79   20.96
 -15   8  -8  268.02   20.85
   7 -15  -8  227.72   20.49
 -15   8  -5   37.73   13.83
   7 -15  -5   28.71   14.46
   7 -15  -5   39.25   14.04
 -15   8  -2   86.14   14.46
   7 -15  -2   62.14   14.30
 -15   8   1   70.21   14.25
   8   7   1   46.11   11.42
   7 -15   1   67.49   13.26
 -15   8   4    5.87   12.58
   8   7   4   11.95   11.16
   8   7   7    7.39   12.26
   7 -15   7   21.69   13.57
   8   7  10   62.93   13.89
   7 -15  10   37.52   13.68
   8   7  13   29.92   13.78
   7 -15  13   24.47   13.26
   7 -15  16   24.57   13.41
   8   7  16    6.65   14.57
   7 -15  19  146.61   16.61
 -15   7 -19  181.14   18.02
 -15   7 -16   41.08   14.83
  -8  15  16   13.89   15.98
 -15   7 -16   30.81   12.79
   8 -15 -16   -4.87   14.41
  -8  15  13   26.99   15.35
 -15   7 -13   34.64   14.25
 -15   7 -13   22.64   12.37
   8 -15 -13   27.25   14.41
   8 -15 -13   53.50   15.72
 -15   7 -10   18.97   14.04
   8 -15 -10   57.85   14.88
   8 -15 -10   29.50   15.25
 -15   7  -7   13.26   13.52
   8 -15  -7   26.30   14.15
 -15   7  -4   22.64   13.20
   8 -15  -4   13.83   13.73
 -15   7  -1   66.76   14.04
   7   8  -1   75.51   11.95
   8 -15  -1   74.93   14.46
   8 -15  -1   95.05   14.36
 -15   7   2   88.82   14.20
   7   8   2   87.45   12.37
   8 -15   2   62.14   14.20
   8 -15   2   65.24   14.51
 -15   7   5   28.66   12.42
   7   8   5   40.14   11.84
   8 -15   5   25.88   13.68
   8 -15   8  269.43   21.22
   7   8   8  275.61   20.49
   7   8  11  292.64   21.12
   8 -15  11  228.98   21.06
   7   8  14   61.31   14.99
   8 -15  14   78.96   14.67
   8 -15  17   65.45   14.62
   9 -15 -18  165.05   20.12
 -15   6 -18  258.22   18.39
  -9  15  15   79.85   16.30
 -15   6 -15   49.04   14.99
   9 -15 -15   31.70   14.72
   9 -15 -12  159.08   17.71
   9 -15 -12  174.96   18.86
 -15   6  -9   65.60   14.88
   9 -15  -9   90.70   16.35
 -15   6  -6  201.73   18.86
   9 -15  -6  235.27   20.17
 -15   6  -3   77.76   13.94
   9 -15  -3   60.42   15.30
   9 -15  -3   69.43   14.67
   6   9   0  353.95   23.00
   9 -15   0  386.54   24.94
 -15   6   0  361.71   23.58
 -15   6   3   80.48   13.36
   6   9   3   49.10   12.52
   9 -15   3   70.53   15.09
   9 -15   3   71.58   15.04
 -15   6   6  175.74   16.51
   6   9   6  198.64   17.13
   9 -15   6  182.97   18.44
   6   9   9  101.97   15.09
   9 -15   9  104.22   15.30
   6   9  12  213.16   18.97
   9 -15  12  181.51   18.44
   6   9  15   96.88   15.82
   9 -15  15   68.12   14.78
  10 -15 -17   45.22   14.78
  10 -15 -14  210.75   19.65
 -15   5 -14  193.09   19.07
 -15   5 -11  190.57   17.97
  10 -15 -11  179.88   19.86
 -15   5  -8  141.37   16.03
  10 -15  -8  135.08   17.87
 -15   5  -5    8.12   12.89
  10 -15  -5   26.62   15.25
  10 -15  -5   26.30   13.89
   5  10  -2  255.44   17.97
  10 -15  -2  200.79   20.33
  10 -15  -2  206.03   19.91
 -15   5  -2  241.08   18.92
 -15   5   1   35.95   12.42
   5  10   1   17.03   12.05
  10 -15   1   53.71   15.30
 -15   5   4  302.65   21.85
  10 -15   4  318.00   24.10
   5  10   4  349.08   23.11
   5  10   7   21.48   13.05
  10 -15   7   25.15   13.94
   5  10  10  206.66   18.29
  10 -15  10  174.28   18.34
   5  10  13    0.73   14.10
  10 -15  13    3.67   14.04
 -15   4 -13   -8.17   13.94
 -15   4 -10   29.66   13.78
 -15   4  -7    1.73   13.10
  11 -15  -7   -0.73   15.61
  11 -15  -7   16.51   14.10
 -15   4  -4   14.88   12.73
  11 -15  -4   12.94   15.14
  11 -15  -4   18.18   14.20
 -15   4  -1   16.56   12.21
  11 -15  -1   39.56   14.15
   4  11   2   21.27   12.52
  11 -15   2   47.16   13.99
   4  11   5   37.10   12.99
  11 -15   5   36.05   14.10
   4  11   8  253.24   20.33
  11 -15   8  206.45   20.33
   4  11  11  234.22   19.70
  11 -15  11  171.92   19.07
 -15   3 -12   59.84   14.62
 -15   3  -9  114.18   15.41
  12 -15  -9   89.13   15.51
 -15   3  -6   45.59   12.58
  12 -15  -6   11.27   14.04
  12 -15  -3   97.78   15.67
  12 -15   0  354.05   25.41
  12 -15   3   34.64   14.30
  12 -15   6   32.70   14.46
   5 -16  -6   -2.83   13.89
  16 -11  -3   29.71   12.31
  11   5   6   22.85   12.47
   6 -16  -5    0.58   14.20
   6 -16  -2   28.30   13.31
  10   6   7   25.57   12.79
   7 -16  -7  -18.65   15.14
 -16   9  -4   28.61   14.99
   7 -16  -4   15.77   14.20
 -16   9  -1   22.74   14.62
   7 -16  -1   13.41   13.73
 -16   9   2   59.63   15.14
   7 -16   2   67.28   13.94
   9   7   5   -9.38   12.21
   9   7   8  238.83   20.02
   8 -16  -6  356.78   24.94
 -16   8  -6  300.98   24.37
 -16   8  -3   67.07   14.83
   8 -16  -3   40.35   14.67
 -16   8   0  817.94   46.58
   8 -16   0  802.64   46.32
 -16   8   3   35.63   13.89
   8 -16   3   37.78   14.15
   8   8   3   22.69   12.31
   8   8   6  373.76   25.20
 -16   7  -5    1.89   14.10
   9 -16  -5  -25.52   15.56
 -16   7  -2   32.85   14.15
   9 -16  -2   55.65   15.51
 -16   7   1   47.11   13.99
   7   9   1   11.79   11.74
   9 -16   1   50.88   15.09
 -16   7   4   -2.83   13.15
   7   9   4    3.62   12.42
   7   9   7   20.02   13.47
 -16   6  -7   40.03   14.78
 -16   6  -4  126.44   16.35
 -16   6  -1   67.49   13.94
 -16   6   2   31.18   13.57
   6  10   2   33.59   12.73
   6  10   5   23.53   12.99
 -16   5  -3   35.26   13.62

_computing_structure_solution     'SHELXT 2014/4 (Sheldrick, 2014)'
;
_shelx_hkl_checksum     453
